# Supplementary material for: Hydroxonium hydrate tris­(2,4,6-tri­amino-1,3,5-triazin-1-ium) bis­[bis­(pyri­dine-2,6-dicarboxyl­ato)cuprate(II)] pyridine-2,6-dicarboxylic acid hexa­hydrate
Source: Acta Crystallogr Sect E Struct Rep Online. 2009 Jan 14;65(Pt 2):m186–7. doi: 10.1107/S1600536809000828 (PMC2968149; doi:10.1107/S1600536809000828)
Supplement: Supplementary file 1 [file e-65-0m186-sup1.cif]

##############################################################################
###                                                                        ###
###        Electronic paper (Acta Crystallographica Section E)             ###
###                                                                        ###
##############################################################################
#                                                                            #
# This CIF contains the data in a paper accepted for publication in Acta     #
# Crystallographica Section E. It conforms to the requirements of Notes      #
# for Authors for Section E, and has been peer reviewed under the auspices   #
# of the IUCr Commission on Journals.                                        #
#                                                                            #
# Full details of the Crystallographic Information File format               #
# are given in the paper "The Crystallographic Information File (CIF):       #
# a New Standard Archive File for Crystallography" by S. R. Hall, F. H.      #
# Allen and I. D. Brown [Acta Cryst. (1991), A47, 655-685].                  #
#                                                                            #
# The current version of the core CIF dictionary is obtainable from          #
# ftp://ftp.iucr.org/pub/cif_core.dic. The current version number is 2.4.    #
#                                                                            #
# Software is freely available for graphical display of the structure(s) in  #
# this CIF.  For information consult the CIF home page http://www.iucr.org/  #
# cif/home.html                                                              #
#                                                                            #
# This file may be used for bona fide research purposes within the           #
# scientific community so long as proper attribution is given to the journal # 
# article from which it was obtained.                                        #
#                                                                            #
##############################################################################
                                             
data_I
_audit_creation_method     SHELXL-97
_chemical_name_systematic
;
Hydroxonium hydrate tris(2,4,6-triamino-1,3,5-triazin-1-ium)
bis[bis(pyridine-2,6-dicarboxylato)cuprate(II)] pyridine-2,6-dicarboxylic
acid hexahydrate
;
_chemical_name_common     3[melamineH][H5O2][Cu(pydc)2].(pydcH2).6H2O
_chemical_formula_moiety
            'H5 O2 +, 3(C3 H7 N6 +), 2(C14 H6 Cu N2 O8 2-), C7 H5 N O4, 6(H2 O)'
_chemical_formula_sum     'C44 H55 Cu2 N23 O28'
_chemical_formula_iupac
                    '(H5 O2) (C3 H7 N6)3 [Cu (C7 H3 N O4)2]2, C7 H5 N O4, 6H2 O'
_chemical_formula_weight     1481.19
_chemical_melting_point     ?
_symmetry_cell_setting     monoclinic
_symmetry_space_group_name_H-M     'C 2/c'
_symmetry_space_group_name_Hall     '-C 2yc'
loop_
    _symmetry_equiv_pos_as_xyz
    'x, y, z'
    '-x, y, -z+1/2'
    'x+1/2, y+1/2, z'
    '-x+1/2, y+1/2, -z+1/2'
    '-x, -y, -z'
    'x, -y, z-1/2'
    '-x+1/2, -y+1/2, -z'
    'x+1/2, -y+1/2, z-1/2'
_cell_length_a     27.575(3)
_cell_length_b     22.814(3)
_cell_length_c     9.8068(12)
_cell_angle_alpha     90.00
_cell_angle_beta     108.327(2)
_cell_angle_gamma     90.00
_cell_volume     5856.5(13)
_cell_formula_units_Z     4
_cell_measurement_reflns_used     6004
_cell_measurement_theta_min     2.8
_cell_measurement_theta_max     26.1
_cell_measurement_temperature     180(2)
_exptl_crystal_description     plate
_exptl_crystal_colour     'pale blue'
_exptl_crystal_size_max     0.35
_exptl_crystal_size_mid     0.28
_exptl_crystal_size_min     0.02
_exptl_crystal_density_diffrn     1.680
_exptl_crystal_density_meas     ?
_exptl_crystal_density_method     'not measured'
_exptl_crystal_F_000     3048
_exptl_absorpt_coefficient_mu     0.837
_exptl_absorpt_correction_type     multi-scan
_exptl_absorpt_process_details     '(SADABS; Sheldrick, 1996)'
_exptl_absorpt_correction_T_min     0.758
_exptl_absorpt_correction_T_max     0.983
_exptl_special_details
;
The crystals cracked when cooled to 90 K so the data was collected at 180 K.
;
_diffrn_ambient_temperature     180(2)
_diffrn_radiation_type     MoK\a
_diffrn_radiation_wavelength     0.71073
_diffrn_radiation_source     'fine-focus sealed tube'
_diffrn_radiation_monochromator     graphite
_diffrn_measurement_device_type     'Bruker SMART APEXII'
_diffrn_measurement_method     \w
_diffrn_detector_area_resol_mean     8.3
_diffrn_reflns_number     26801
_diffrn_reflns_av_R_equivalents     0.0514
_diffrn_reflns_av_sigmaI/netI     0.0401
_diffrn_reflns_theta_min     2.79
_diffrn_reflns_theta_max     25.25
_diffrn_reflns_theta_full     25.25
_diffrn_measured_fraction_theta_max     0.999
_diffrn_measured_fraction_theta_full     0.999
_diffrn_reflns_limit_h_min     -33
_diffrn_reflns_limit_h_max     33
_diffrn_reflns_limit_k_min     -27
_diffrn_reflns_limit_k_max     27
_diffrn_reflns_limit_l_min     -11
_diffrn_reflns_limit_l_max     11
_refine_special_details
;
Refinement of <i>F</i>^2^ against ALL reflections. The weighted <i>R</i>-factor
<i>wR</i> and goodness of fit <i>S</i> are based on <i>F</i>^2^, conventional
<i>R</i>-factors <i>R</i> are based on <i>F</i>, with <i>F</i> set to zero for
negative <i>F</i>^2^. The threshold expression of <i>F</i>^2^ >
\s(<i>F</i>^2^) is used only for calculating <i>R</i>-factors(gt) <i>etc</i>.
and is not relevant to the choice of reflections for refinement.
<i>R</i>-factors based on <i>F</i>^2^ are statistically about twice as large
as those based on <i>F</i>, and <i>R</i>- factors based on ALL data will be
even larger.
;
_reflns_number_total     5309
_reflns_number_gt     3805
_reflns_threshold_expression     I>2\s(I)
_refine_ls_structure_factor_coef     Fsqd
_refine_ls_matrix_type     full
_refine_ls_R_factor_all     0.0663
_refine_ls_R_factor_gt     0.0346
_refine_ls_wR_factor_gt     0.0790
_refine_ls_wR_factor_ref     0.0955
_refine_ls_goodness_of_fit_ref     1.034
_refine_ls_restrained_S_all     1.032
_refine_ls_number_reflns     5309
_refine_ls_number_parameters     531
_refine_ls_number_restraints     21
_refine_ls_hydrogen_treatment     mixed
_refine_ls_weighting_scheme     calc
_refine_ls_weighting_details
         'calc w=1/[\s^2^(Fo^2^)+(0.0411P)^2^+8.7866P] where P=(Fo^2^+2Fc^2^)/3'
_atom_sites_solution_hydrogens     geom
_atom_sites_solution_primary     direct
_atom_sites_solution_secondary     difmap
_refine_ls_shift/su_max     0.001
_refine_ls_shift/su_mean     0.000
_refine_diff_density_max     0.264
_refine_diff_density_min     -0.772
_refine_ls_extinction_method     none
_refine_ls_extinction_coef     ?
loop_
    _atom_type_symbol
    _atom_type_description
    _atom_type_scat_dispersion_real
    _atom_type_scat_dispersion_imag
    _atom_type_scat_source
    'C' 'C' 0.0033 0.0016
                         'International Tables Vol C Tables 4.2.6.8 and 6.1.1.4'
    'H' 'H' 0.0000 0.0000
                         'International Tables Vol C Tables 4.2.6.8 and 6.1.1.4'
    'N' 'N' 0.0061 0.0033
                         'International Tables Vol C Tables 4.2.6.8 and 6.1.1.4'
    'O' 'O' 0.0106 0.0060
                         'International Tables Vol C Tables 4.2.6.8 and 6.1.1.4'
    'Cu' 'Cu' 0.3201 1.2651
                         'International Tables Vol C Tables 4.2.6.8 and 6.1.1.4'
_computing_data_collection     'APEX2 (Bruker, 2007)'
_computing_cell_refinement     'SAINT (Bruker, 2007)'
_computing_data_reduction     'SAINT (Bruker, 2007)'
_computing_structure_solution     'SHELXS97 (Sheldrick, 2008)'
_computing_structure_refinement     'SHELXL97 (Sheldrick, 2008)'
_computing_molecular_graphics
           'SHELXTL (Sheldrick, 2008) and Mercury (Macrae <i>et al.</i>,  2006)'
_computing_publication_material     'SHELXL97 (Sheldrick, 2008)'
loop_
    _atom_site_type_symbol
    _atom_site_label
    _atom_site_fract_x
    _atom_site_fract_y
    _atom_site_fract_z
    _atom_site_U_iso_or_equiv
    _atom_site_adp_type
    _atom_site_calc_flag
    _atom_site_refinement_flags
    _atom_site_occupancy
    _atom_site_disorder_assembly
    _atom_site_disorder_group
    Cu Cu1 0.157851(13) 0.631029(17) -0.05095(3) 0.03071(12) Uani d . 1 . .
    O O1 0.09962(8) 0.63287(9) 0.0509(2) 0.0352(5) Uani d . 1 . .
    O O2 0.04357(8) 0.57153(9) 0.0993(2) 0.0396(5) Uani d . 1 . .
    O O3 0.21154(8) 0.59453(9) -0.1422(2) 0.0359(5) Uani d . 1 . .
    O O4 0.24379(8) 0.50682(10) -0.1733(2) 0.0441(6) Uani d . 1 . .
    O O5 0.21596(7) 0.65786(9) 0.1601(2) 0.0327(5) Uani d . 1 . .
    O O6 0.25253(8) 0.73927(9) 0.2729(2) 0.0362(5) Uani d . 1 . .
    O O7 0.10282(8) 0.65042(10) -0.2763(2) 0.0374(5) Uani d . 1 . .
    O O8 0.07941(8) 0.72696(9) -0.4265(2) 0.0377(5) Uani d . 1 . .
    N N1 0.14634(9) 0.54895(11) -0.0330(2) 0.0280(6) Uani d . 1 . .
    N N2 0.16513(8) 0.71590(11) -0.0740(2) 0.0291(6) Uani d . 1 . .
    C C1 0.08130(11) 0.58215(13) 0.0608(3) 0.0295(7) Uani d . 1 . .
    C C2 0.10898(10) 0.53146(13) 0.0179(3) 0.0279(6) Uani d . 1 . .
    C C3 0.09751(11) 0.47292(14) 0.0232(3) 0.0336(7) Uani d . 1 . .
    H H3 0.0712 0.4607 0.0603 0.040 Uiso calc R 1 . .
    C C4 0.12506(11) 0.43224(15) -0.0267(3) 0.0377(7) Uani d . 1 . .
    H H4 0.1177 0.3916 -0.0245 0.045 Uiso calc R 1 . .
    C C5 0.16359(11) 0.45086(15) -0.0803(3) 0.0366(8) Uani d . 1 . .
    H H5 0.1826 0.4233 -0.1156 0.044 Uiso calc R 1 . .
    C C6 0.17368(11) 0.50997(14) -0.0810(3) 0.0296(7) Uani d . 1 . .
    C C7 0.21347(11) 0.53866(14) -0.1368(3) 0.0327(7) Uani d . 1 . .
    C C8 0.22339(10) 0.71221(14) 0.1673(3) 0.0296(7) Uani d . 1 . .
    C C9 0.19487(10) 0.74812(14) 0.0362(3) 0.0287(7) Uani d . 1 . .
    C C10 0.19848(11) 0.80844(14) 0.0269(3) 0.0341(7) Uani d . 1 . .
    H H10 0.2197 0.8303 0.1056 0.041 Uiso calc R 1 . .
    C C11 0.17062(11) 0.83657(15) -0.0989(3) 0.0364(7) Uani d . 1 . .
    H H11 0.1724 0.8779 -0.1073 0.044 Uiso calc R 1 . .
    C C12 0.14016(11) 0.80339(14) -0.2120(3) 0.0333(7) Uani d . 1 . .
    H H12 0.1210 0.8216 -0.2993 0.040 Uiso calc R 1 . .
    C C13 0.13815(10) 0.74347(14) -0.1956(3) 0.0289(7) Uani d . 1 . .
    C C14 0.10436(10) 0.70318(14) -0.3083(3) 0.0301(7) Uani d . 1 . .
    N N3 0.31880(9) 0.69464(11) 0.5251(2) 0.0276(5) Uani d D 1 . .
    H H3A 0.3001(9) 0.7133(11) 0.449(2) 0.029(8) Uiso d D 1 . .
    N N4 0.34173(9) 0.60470(11) 0.6466(2) 0.0279(5) Uani d . 1 . .
    N N5 0.37566(9) 0.69628(11) 0.7606(2) 0.0283(5) Uani d . 1 . .
    N N6 0.28551(9) 0.60781(12) 0.4159(2) 0.0308(6) Uani d D 1 . .
    H H6A 0.2790(12) 0.5702(5) 0.415(3) 0.045(10) Uiso d D 1 . .
    H H6B 0.2656(10) 0.6283(12) 0.344(2) 0.038(9) Uiso d D 1 . .
    N N7 0.39782(10) 0.60852(12) 0.8748(3) 0.0348(6) Uani d D 1 . .
    H H7A 0.4185(10) 0.6269(12) 0.950(2) 0.043(9) Uiso d D 1 . .
    H H7B 0.3957(13) 0.5701(5) 0.877(4) 0.054(11) Uiso d D 1 . .
    N N8 0.35019(10) 0.78255(12) 0.6365(3) 0.0324(6) Uani d D 1 . .
    H H8A 0.3686(9) 0.8009(11) 0.714(2) 0.030(8) Uiso d D 1 . .
    H H8B 0.3313(11) 0.8021(13) 0.561(2) 0.053(11) Uiso d D 1 . .
    C C15 0.31528(10) 0.63496(13) 0.5310(3) 0.0273(6) Uani d . 1 . .
    C C16 0.37112(10) 0.63705(13) 0.7578(3) 0.0273(6) Uani d . 1 . .
    C C17 0.34873(10) 0.72446(13) 0.6423(3) 0.0270(6) Uani d . 1 . .
    N N9 0.02898(8) 0.83461(10) -0.1285(2) 0.0271(5) Uani d . 1 . .
    N N10 0.0000 0.74606(16) -0.2500 0.0301(8) Uani d SD 1 . .
    H H10A 0.0000 0.7074(5) -0.2500 0.057(16) Uiso d SD 1 . .
    N N11 0.0000 0.91967(15) -0.2500 0.0308(8) Uani d SD 1 . .
    H H11A -0.0184(10) 0.9405(12) -0.324(2) 0.040(9) Uiso d D 1 . .
    N N12 0.05475(10) 0.74580(12) -0.0180(3) 0.0356(6) Uani d D 1 . .
    H H12A 0.0731(10) 0.7644(12) 0.059(2) 0.036(9) Uiso d D 1 . .
    H H12B 0.0558(13) 0.7072(5) -0.020(4) 0.053(11) Uiso d D 1 . .
    C C18 0.0000 0.86200(17) -0.2500 0.0244(8) Uani d S 1 . .
    C C19 0.02795(10) 0.77645(13) -0.1311(3) 0.0277(6) Uani d . 1 . .
    O O9 0.06509(9) 0.99585(10) -0.0244(2) 0.0508(7) Uani d . 1 . .
    O O10 0.09675(8) 1.07950(9) 0.0842(2) 0.0334(5) Uani d D 1 . .
    H H10B 0.1173(12) 1.0565(14) 0.142(3) 0.075(14) Uiso d D 1 . .
    N N13 0.0000 1.05523(15) -0.2500 0.0279(8) Uani d S 1 . .
    C C20 0.0000 1.17795(19) -0.2500 0.0344(10) Uani d S 1 . .
    H H20 0.0000 1.2196 -0.2500 0.056(15) Uiso calc SR 1 . .
    C C21 0.03105(11) 1.14704(13) -0.1331(3) 0.0301(7) Uani d . 1 . .
    H H21 0.0522 1.1670 -0.0509 0.029(8) Uiso calc R 1 . .
    C C22 0.03049(10) 1.08601(12) -0.1391(3) 0.0256(6) Uani d . 1 . .
    C C23 0.06522(11) 1.04884(14) -0.0217(3) 0.0302(7) Uani d . 1 . .
    O O11 0.0000 0.48788(15) 0.2500 0.0428(8) Uani d S 1 . .
    H H11B -0.0111(14) 0.5073(16) 0.302(4) 0.053(11) Uiso d . 1 . .
    O O12 -0.01661(12) 0.66299(13) 0.1148(3) 0.0631(8) Uani d D 1 . .
    H H12C -0.0356(13) 0.6839(16) 0.049(3) 0.079(14) Uiso d D 1 . .
    H H12D 0.0013(16) 0.6374(16) 0.092(5) 0.100(18) Uiso d D 1 . .
    H H12E 0.0000 0.672(4) 0.2500 0.17(3) Uiso d S 1 . .
    O O13 0.16865(9) 1.01368(11) 0.2655(2) 0.0372(5) Uani d D 1 . .
    H H13A 0.1944(10) 1.0045(19) 0.242(4) 0.080(15) Uiso d D 1 . .
    H H13B 0.1636(16) 0.9829(11) 0.306(4) 0.079(15) Uiso d D 1 . .
    O O14 0.28646(9) 0.84247(11) 0.3914(2) 0.0411(6) Uani d D 1 . .
    H H14A 0.2740(12) 0.8119(9) 0.347(3) 0.043(10) Uiso d D 1 . .
    H H14B 0.2899(17) 0.8674(14) 0.333(4) 0.088(16) Uiso d D 1 . .
    O O15 -0.0086(2) 0.6313(2) -0.2238(8) 0.0471(15) Uani d PD 0.50 A -1
    H H15A -0.006(3) 0.599(2) -0.261(12) 0.07(3) Uiso d PD 0.50 B -1
    H H15B -0.0385(11) 0.630(3) -0.219(8) 0.06(3) Uiso d PD 0.50 C -1
loop_
    _atom_site_aniso_label
    _atom_site_aniso_U_11
    _atom_site_aniso_U_22
    _atom_site_aniso_U_33
    _atom_site_aniso_U_12
    _atom_site_aniso_U_13
    _atom_site_aniso_U_23
    Cu1 0.02553(19) 0.0436(3) 0.02402(18) 0.00683(17) 0.00929(14) 0.00601(16)
    O1 0.0351(11) 0.0301(12) 0.0447(12) 0.0009(10) 0.0189(10) 0.0083(10)
    O2 0.0400(13) 0.0334(13) 0.0575(14) 0.0033(10) 0.0330(11) 0.0056(10)
    O3 0.0390(12) 0.0375(14) 0.0356(11) 0.0126(10) 0.0179(9) 0.0096(9)
    O4 0.0431(13) 0.0424(14) 0.0582(14) 0.0146(11) 0.0324(11) 0.0096(11)
    O5 0.0311(11) 0.0353(13) 0.0275(10) -0.0019(10) 0.0033(9) 0.0064(9)
    O6 0.0333(12) 0.0361(13) 0.0323(11) 0.0008(10) 0.0006(9) 0.0084(9)
    O7 0.0388(12) 0.0390(14) 0.0386(12) 0.0103(10) 0.0181(10) 0.0129(10)
    O8 0.0362(12) 0.0424(14) 0.0292(11) 0.0005(10) 0.0030(9) 0.0125(9)
    N1 0.0244(12) 0.0386(15) 0.0204(11) 0.0077(11) 0.0062(10) 0.0031(10)
    N2 0.0188(12) 0.0456(16) 0.0245(12) 0.0075(11) 0.0090(10) 0.0114(11)
    C1 0.0289(16) 0.0325(18) 0.0296(15) 0.0026(13) 0.0131(13) 0.0048(13)
    C2 0.0241(14) 0.0347(18) 0.0239(14) 0.0027(13) 0.0060(12) 0.0008(12)
    C3 0.0230(15) 0.040(2) 0.0383(17) -0.0007(14) 0.0097(13) -0.0012(14)
    C4 0.0326(17) 0.0346(19) 0.0457(18) 0.0006(14) 0.0119(14) -0.0014(14)
    C5 0.0296(17) 0.041(2) 0.0398(17) 0.0075(14) 0.0112(14) -0.0029(14)
    C6 0.0232(14) 0.041(2) 0.0233(14) 0.0080(14) 0.0060(12) 0.0030(13)
    C7 0.0294(16) 0.042(2) 0.0271(15) 0.0100(15) 0.0087(13) 0.0077(13)
    C8 0.0203(14) 0.042(2) 0.0261(15) 0.0044(13) 0.0063(12) 0.0081(13)
    C9 0.0182(14) 0.041(2) 0.0282(15) 0.0036(13) 0.0097(12) 0.0114(13)
    C10 0.0251(15) 0.042(2) 0.0348(16) 0.0002(14) 0.0091(13) 0.0080(14)
    C11 0.0296(16) 0.040(2) 0.0422(18) 0.0022(15) 0.0148(14) 0.0163(15)
    C12 0.0264(16) 0.044(2) 0.0307(16) 0.0057(14) 0.0100(13) 0.0174(14)
    C13 0.0189(14) 0.044(2) 0.0267(14) 0.0051(13) 0.0109(12) 0.0123(13)
    C14 0.0217(14) 0.046(2) 0.0256(15) 0.0066(14) 0.0114(12) 0.0117(13)
    N3 0.0255(13) 0.0310(15) 0.0249(12) 0.0020(11) 0.0057(10) 0.0106(11)
    N4 0.0280(13) 0.0319(14) 0.0224(12) 0.0009(11) 0.0061(10) 0.0054(10)
    N5 0.0284(13) 0.0281(15) 0.0269(12) 0.0022(11) 0.0065(10) 0.0071(10)
    N6 0.0301(14) 0.0353(17) 0.0244(13) 0.0012(12) 0.0045(11) 0.0042(11)
    N7 0.0408(16) 0.0286(16) 0.0273(14) -0.0003(13) -0.0003(12) 0.0058(11)
    N8 0.0334(15) 0.0305(16) 0.0298(14) -0.0017(12) 0.0050(12) 0.0063(12)
    C15 0.0227(14) 0.0336(18) 0.0275(14) 0.0021(13) 0.0106(11) 0.0055(13)
    C16 0.0252(14) 0.0330(18) 0.0241(14) 0.0008(13) 0.0084(11) 0.0053(12)
    C17 0.0226(14) 0.0321(18) 0.0288(15) 0.0009(13) 0.0118(12) 0.0059(12)
    N9 0.0284(13) 0.0208(14) 0.0283(12) 0.0012(10) 0.0035(10) 0.0026(10)
    N10 0.0279(19) 0.021(2) 0.038(2) 0.000 0.0060(15) 0.000
    N11 0.036(2) 0.021(2) 0.0269(19) 0.000 -0.0024(16) 0.000
    N12 0.0334(15) 0.0259(17) 0.0409(16) 0.0012(12) 0.0024(12) 0.0097(13)
    C18 0.0213(19) 0.022(2) 0.027(2) 0.000 0.0041(16) 0.000
    C19 0.0234(14) 0.0267(18) 0.0336(16) 0.0009(12) 0.0097(12) 0.0025(12)
    O9 0.0626(16) 0.0264(14) 0.0390(13) -0.0015(11) -0.0189(11) 0.0011(10)
    O10 0.0322(12) 0.0327(13) 0.0281(11) -0.0022(10) -0.0008(9) -0.0058(9)
    N13 0.0258(18) 0.029(2) 0.0262(17) 0.000 0.0044(14) 0.000
    C20 0.031(2) 0.024(3) 0.046(3) 0.000 0.010(2) 0.000
    C21 0.0267(15) 0.0289(18) 0.0340(16) -0.0041(13) 0.0086(13) -0.0063(12)
    C22 0.0241(15) 0.0244(17) 0.0271(14) -0.0020(12) 0.0064(12) -0.0028(11)
    C23 0.0283(16) 0.033(2) 0.0260(15) -0.0018(13) 0.0043(12) -0.0054(12)
    O11 0.062(2) 0.030(2) 0.042(2) 0.000 0.0255(18) 0.000
    O12 0.087(2) 0.069(2) 0.0308(14) 0.0485(17) 0.0157(14) 0.0130(13)
    O13 0.0320(13) 0.0404(15) 0.0374(12) 0.0012(11) 0.0086(10) 0.0076(10)
    O14 0.0568(15) 0.0361(15) 0.0267(12) -0.0032(12) 0.0077(11) 0.0052(11)
    O15 0.032(4) 0.027(3) 0.090(5) 0.000(2) 0.030(3) 0.003(3)
_geom_special_details
;
All e.s.d.'s (except the e.s.d. in the dihedral angle between two l.s. planes)
are estimated using the full covariance matrix. The cell e.s.d.'s are taken
into account individually in the estimation of e.s.d.'s in distances, angles
and torsion angles; correlations between e.s.d.'s in cell parameters are only
used when they are defined by crystal symmetry. An approximate (isotropic)
treatment of cell e.s.d.'s is used for estimating e.s.d.'s involving l.s.
planes.
;
loop_
    _geom_bond_atom_site_label_1
    _geom_bond_atom_site_label_2
    _geom_bond_site_symmetry_2
    _geom_bond_distance
    _geom_bond_publ_flag
    Cu1 N1 . 1.916(3) ?
    Cu1 N2 . 1.967(3) ?
    Cu1 O3 . 2.126(2) ?
    Cu1 O1 . 2.142(2) ?
    Cu1 O5 . 2.2670(19) ?
    Cu1 O7 . 2.296(2) ?
    O1 C1 . 1.279(3) ?
    O2 C1 . 1.237(3) ?
    O3 C7 . 1.276(4) ?
    O4 C7 . 1.242(3) ?
    O5 C8 . 1.255(4) ?
    O6 C8 . 1.256(3) ?
    O7 C14 . 1.248(4) ?
    O8 C14 . 1.269(3) ?
    N1 C2 . 1.339(4) ?
    N1 C6 . 1.343(4) ?
    N2 C13 . 1.347(3) ?
    N2 C9 . 1.350(4) ?
    C1 C2 . 1.516(4) ?
    C2 C3 . 1.377(4) ?
    C3 C4 . 1.383(4) ?
    C3 H3 . 0.9500 ?
    C4 C5 . 1.391(4) ?
    C4 H4 . 0.9500 ?
    C5 C6 . 1.377(4) ?
    C5 H5 . 0.9500 ?
    C6 C7 . 1.520(4) ?
    C8 C9 . 1.519(4) ?
    C9 C10 . 1.385(4) ?
    C10 C11 . 1.388(4) ?
    C10 H10 . 0.9500 ?
    C11 C12 . 1.387(4) ?
    C11 H11 . 0.9500 ?
    C12 C13 . 1.379(4) ?
    C12 H12 . 0.9500 ?
    C13 C14 . 1.512(4) ?
    N3 C15 . 1.367(4) ?
    N3 C17 . 1.368(4) ?
    N3 H3A . 0.874(10) ?
    N4 C15 . 1.332(3) ?
    N4 C16 . 1.355(4) ?
    N5 C17 . 1.329(3) ?
    N5 C16 . 1.357(4) ?
    N6 C15 . 1.322(4) ?
    N6 H6A . 0.876(13) ?
    N6 H6B . 0.88(3) ?
    N7 C16 . 1.323(4) ?
    N7 H7A . 0.88(3) ?
    N7 H7B . 0.879(12) ?
    N8 C17 . 1.328(4) ?
    N8 H8A . 0.88(3) ?
    N8 H8B . 0.88(3) ?
    N9 C19 . 1.327(4) ?
    N9 C18 . 1.360(3) ?
    N10 C19 . 1.367(3) ?
    N10 C19 2_554 1.367(3) ?
    N10 H10A . 0.882(12) ?
    N11 C18 . 1.315(5) ?
    N11 H11A . 0.88(2) ?
    N12 C19 . 1.323(4) ?
    N12 H12A . 0.87(3) ?
    N12 H12B . 0.876(13) ?
    C18 N9 2_554 1.360(3) ?
    O9 C23 . 1.209(4) ?
    O10 C23 . 1.325(3) ?
    O10 H10B . 0.85(3) ?
    N13 C22 . 1.345(3) ?
    N13 C22 2_554 1.345(3) ?
    C20 C21 2_554 1.388(4) ?
    C20 C21 . 1.388(4) ?
    C20 H20 . 0.9500 ?
    C21 C22 . 1.393(4) ?
    C21 H21 . 0.9500 ?
    C22 C23 . 1.506(4) ?
    O11 H11B . 0.81(3) ?
    O12 H12C . 0.84(3) ?
    O12 H12D . 0.84(3) ?
    O12 H12E . 1.274(14) ?
    O13 H13A . 0.84(3) ?
    O13 H13B . 0.84(3) ?
    O14 H14A . 0.84(3) ?
    O14 H14B . 0.84(3) ?
    O15 H15A . 0.84(3) ?
    O15 H15B . 0.84(3) ?
loop_
    _geom_angle_atom_site_label_1
    _geom_angle_atom_site_label_2
    _geom_angle_atom_site_label_3
    _geom_angle_site_symmetry_1
    _geom_angle_site_symmetry_3
    _geom_angle
    _geom_angle_publ_flag
    N1 Cu1 N2 . . 176.51(9) ?
    N1 Cu1 O3 . . 79.24(9) ?
    N2 Cu1 O3 . . 103.15(9) ?
    N1 Cu1 O1 . . 78.83(9) ?
    N2 Cu1 O1 . . 98.79(9) ?
    O3 Cu1 O1 . . 158.06(8) ?
    N1 Cu1 O5 . . 105.67(8) ?
    N2 Cu1 O5 . . 76.75(8) ?
    O3 Cu1 O5 . . 95.97(8) ?
    O1 Cu1 O5 . . 89.28(8) ?
    N1 Cu1 O7 . . 101.42(9) ?
    N2 Cu1 O7 . . 76.13(8) ?
    O3 Cu1 O7 . . 90.42(7) ?
    O1 Cu1 O7 . . 94.57(7) ?
    O5 Cu1 O7 . . 152.87(8) ?
    C1 O1 Cu1 . . 112.94(18) ?
    C7 O3 Cu1 . . 113.53(18) ?
    C8 O5 Cu1 . . 111.97(16) ?
    C14 O7 Cu1 . . 111.32(18) ?
    C2 N1 C6 . . 121.0(3) ?
    C2 N1 Cu1 . . 119.6(2) ?
    C6 N1 Cu1 . . 119.2(2) ?
    C13 N2 C9 . . 118.8(3) ?
    C13 N2 Cu1 . . 120.9(2) ?
    C9 N2 Cu1 . . 120.15(18) ?
    O2 C1 O1 . . 126.2(3) ?
    O2 C1 C2 . . 118.7(3) ?
    O1 C1 C2 . . 115.1(3) ?
    N1 C2 C3 . . 121.0(3) ?
    N1 C2 C1 . . 112.9(3) ?
    C3 C2 C1 . . 126.0(3) ?
    C2 C3 C4 . . 118.7(3) ?
    C2 C3 H3 . . 120.7 ?
    C4 C3 H3 . . 120.7 ?
    C3 C4 C5 . . 119.9(3) ?
    C3 C4 H4 . . 120.1 ?
    C5 C4 H4 . . 120.1 ?
    C6 C5 C4 . . 118.7(3) ?
    C6 C5 H5 . . 120.6 ?
    C4 C5 H5 . . 120.6 ?
    N1 C6 C5 . . 120.7(3) ?
    N1 C6 C7 . . 112.9(3) ?
    C5 C6 C7 . . 126.4(3) ?
    O4 C7 O3 . . 126.5(3) ?
    O4 C7 C6 . . 118.7(3) ?
    O3 C7 C6 . . 114.8(3) ?
    O5 C8 O6 . . 125.7(3) ?
    O5 C8 C9 . . 117.0(3) ?
    O6 C8 C9 . . 117.4(3) ?
    N2 C9 C10 . . 121.8(3) ?
    N2 C9 C8 . . 114.0(3) ?
    C10 C9 C8 . . 124.3(3) ?
    C9 C10 C11 . . 119.1(3) ?
    C9 C10 H10 . . 120.4 ?
    C11 C10 H10 . . 120.4 ?
    C12 C11 C10 . . 119.0(3) ?
    C12 C11 H11 . . 120.5 ?
    C10 C11 H11 . . 120.5 ?
    C13 C12 C11 . . 119.0(3) ?
    C13 C12 H12 . . 120.5 ?
    C11 C12 H12 . . 120.5 ?
    N2 C13 C12 . . 122.3(3) ?
    N2 C13 C14 . . 113.9(3) ?
    C12 C13 C14 . . 123.7(2) ?
    O7 C14 O8 . . 126.2(3) ?
    O7 C14 C13 . . 117.7(2) ?
    O8 C14 C13 . . 116.1(3) ?
    C15 N3 C17 . . 119.5(2) ?
    C15 N3 H3A . . 119.4(19) ?
    C17 N3 H3A . . 121.0(19) ?
    C15 N4 C16 . . 115.6(3) ?
    C17 N5 C16 . . 116.2(2) ?
    C15 N6 H6A . . 123(2) ?
    C15 N6 H6B . . 120(2) ?
    H6A N6 H6B . . 116(3) ?
    C16 N7 H7A . . 122(2) ?
    C16 N7 H7B . . 120(2) ?
    H7A N7 H7B . . 119(3) ?
    C17 N8 H8A . . 117(2) ?
    C17 N8 H8B . . 122(2) ?
    H8A N8 H8B . . 121(3) ?
    N6 C15 N4 . . 120.7(3) ?
    N6 C15 N3 . . 117.6(2) ?
    N4 C15 N3 . . 121.7(3) ?
    N7 C16 N4 . . 117.3(3) ?
    N7 C16 N5 . . 116.8(3) ?
    N4 C16 N5 . . 125.9(2) ?
    N8 C17 N5 . . 120.3(3) ?
    N8 C17 N3 . . 118.6(2) ?
    N5 C17 N3 . . 121.1(3) ?
    C19 N9 C18 . . 116.1(2) ?
    C19 N10 C19 . 2_554 119.1(4) ?
    C19 N10 H10A . . 120.47(18) ?
    C19 N10 H10A 2_554 . 120.47(18) ?
    C18 N11 H11A . . 123(2) ?
    C19 N12 H12A . . 119(2) ?
    C19 N12 H12B . . 121(2) ?
    H12A N12 H12B . . 120(3) ?
    N11 C18 N9 . 2_554 117.36(18) ?
    N11 C18 N9 . . 117.36(18) ?
    N9 C18 N9 2_554 . 125.3(4) ?
    N12 C19 N9 . . 120.6(3) ?
    N12 C19 N10 . . 117.6(3) ?
    N9 C19 N10 . . 121.7(3) ?
    C23 O10 H10B . . 110(3) ?
    C22 N13 C22 . 2_554 117.0(3) ?
    C21 C20 C21 2_554 . 118.9(4) ?
    C21 C20 H20 2_554 . 120.5 ?
    C21 C20 H20 . . 120.5 ?
    C20 C21 C22 . . 118.5(3) ?
    C20 C21 H21 . . 120.7 ?
    C22 C21 H21 . . 120.7 ?
    N13 C22 C21 . . 123.5(3) ?
    N13 C22 C23 . . 114.2(3) ?
    C21 C22 C23 . . 122.3(2) ?
    O9 C23 O10 . . 122.8(3) ?
    O9 C23 C22 . . 123.3(2) ?
    O10 C23 C22 . . 113.9(3) ?
    H12C O12 H12D . . 118(4) ?
    H12C O12 H12E . . 130(4) ?
    H12D O12 H12E . . 109(4) ?
    H13A O13 H13B . . 102(4) ?
    H14A O14 H14B . . 109(4) ?
    H15A O15 H15B . . 102(3) ?
loop_
    _geom_hbond_atom_site_label_D
    _geom_hbond_atom_site_label_H
    _geom_hbond_atom_site_label_A
    _geom_hbond_site_symmetry_A
    _geom_hbond_distance_DH
    _geom_hbond_distance_HA
    _geom_hbond_distance_DA
    _geom_hbond_angle_DHA
    N3 H3A O6 . 0.87(3) 1.903(12) 2.766(3) 168(3)
    N6 H6A O4 6_566 0.876(13) 2.062(17) 2.880(4) 155(3)
    N6 H6B O5 . 0.88(3) 2.007(12) 2.872(3) 167(3)
    N7 H7A N9 7_566 0.88(3) 2.086(11) 2.965(3) 176(3)
    N7 H7B O9 7_566 0.879(12) 2.13(3) 2.815(3) 134(3)
    N8 H8B O14 . 0.88(3) 1.964(11) 2.842(3) 177(3)
    N10 H10A O15 . 0.882(12) 1.782(12) 2.649(6) 167(2)
    N11 H11A O9 2_554 0.88(3) 2.064(11) 2.939(3) 172(3)
    N12 H12A N5 7_566 0.87(3) 2.090(12) 2.959(4) 173(3)
    N12 H12B O1 . 0.882(12) 2.07(2) 2.846(3) 146(3)
    O10 H10B O13 . 0.85(3) 1.83(3) 2.671(3) 172(4)
    O11 H11B O2 2 0.81(3) 2.10(3) 2.896(3) 167(4)
    O12 H12C O8 2_554 0.84(3) 1.72(3) 2.555(3) 173(4)
    O12 H12D O2 . 0.84(3) 1.89(4) 2.700(3) 162(5)
    O12 H12E O12 2 1.274(14) 1.274(14) 2.518(5) 162(8)
    O13 H13A O4 7_565 0.84(3) 2.04(3) 2.870(3) 172(4)
    O13 H13B N4 7_566 0.84(3) 2.066(17) 2.876(3) 162(4)
    O14 H14A O6 . 0.84(3) 1.831(12) 2.662(3) 172(3)
    O14 H14B O3 7_565 0.84(3) 2.05(4) 2.850(3) 160(4)
    O15 H15A O11 5_565 0.84(3) 1.98(6) 2.748(6) 151(11)
    O15 H15B O7 2_554 0.84(3) 1.82(2) 2.636(5) 163(7)
data_global
_journal_date_recd_electronic     2008-11-05
_journal_date_accepted     2009-01-07
_journal_name_full     'Acta Crystallographica, Section E'
_journal_year     2009
_journal_volume     65
_journal_issue      2
_journal_page_first     m186
_journal_page_last     m187
_journal_paper_category     QM
_journal_coeditor_code     GW2056
_publ_contact_author_name     'Marilyn M. Olmstead'
_publ_contact_author_address
;
Department of Chemistry
University of California,
One Shields Avenue
Davis, CA 95616
USA
;
_publ_contact_author_email     'olmstead@chem.ucdavis.edu'
_publ_contact_author_fax     ?
_publ_contact_author_phone     ?
_publ_section_title
;
Hydroxonium hydrate tris(2,4,6-triamino-1,3,5-triazin-1-ium)
bis[bis(pyridine-2,6-dicarboxylato)cuprate(II)] pyridine-2,6-dicarboxylic acid
hexahydrate
;
loop_
    _publ_author_name
    _publ_author_footnote
    _publ_author_address
    'Aghabozorg, Hossein' .
;
Faculty of Chemistry
Tarbiat Moallem University
49 Mofateh Avenue
Tehran, Iran
;
    'Attar Gharamaleki, Jafar' .
;
Faculty of Chemistry
Tarbiat Moallem University
49 Mofateh Avenue
Tehran, Iran
;
    'Olmstead, Marilyn M.' .
;
Department of Chemistry
University of California
One Shields Avenue
Davis, CA 95616
USA
;
    'Derikvand, Zohreh' .
;
Faculty of Science,
Department of Chemistry,
Islamic Azad University,
Khorramabad Branch,
Khorramabad,
Iran
;
    'Hooshmand, Shabnam' .
;
Department of Chemistry
Ilam University
Ilam, Iran
;
_publ_section_synopsis     .
