# Supplementary material for: Hydroxonium hydrate tris­(2,4,6-tri­amino-1,3,5-triazin-1-ium) bis­[bis­(pyri­dine-2,6-dicarboxyl­ato)cuprate(II)] pyridine-2,6-dicarboxylic acid hexa­hydrate
Source: Acta Crystallogr Sect E Struct Rep Online. 2009 Jan 14;65(Pt 2):m186–7. doi: 10.1107/S1600536809000828 (PMC2968149; doi:10.1107/S1600536809000828)
Supplement: Supplementary file 2 [file e-65-0m186-Isup2.hkl]

# 
# h,k,l, Fc-squared, Fo-squared, sigma(Fo-squared) and status flag 
# 
data_I
_shelx_title 0.5[H5O2+]1.5[melamineH+][Cu(pydc)2].(0.5pydcH2).3H2O 
_shelx_refln_list_code          4 
_shelx_F_calc_maximum     1393.97 
_exptl_crystal_F_000      3048.00 
_reflns_d_resolution_high  0.8332 
 
loop_ 
 _symmetry_equiv_pos_as_xyz 
 'x, y, z' 
 '-x, y, -z+1/2' 
 'x+1/2, y+1/2, z' 
 '-x+1/2, y+1/2, -z+1/2' 
 '-x, -y, -z' 
 'x, -y, z-1/2' 
 '-x+1/2, -y+1/2, -z' 
 'x+1/2, -y+1/2, z-1/2' 
 
_cell_length_a    27.5746 
_cell_length_b    22.8142 
_cell_length_c     9.8068 
_cell_angle_alpha  90.000 
_cell_angle_beta  108.327 
_cell_angle_gamma  90.000 
 
_shelx_F_squared_multiplier     1.000 
 
loop_ 
 _refln_index_h 
 _refln_index_k 
 _refln_index_l 
 _refln_F_squared_calc 
 _refln_F_squared_meas 
 _refln_F_squared_sigma 
 _refln_observed_status 
   4   0   0    53441.56    49683.52   1296.86 o 
   6   0   0   140553.56   130936.84   2220.06 o 
   8   0   0     6576.43     6925.44    156.37 o 
  10   0   0       85.30       89.61     54.35 o 
  12   0   0    44692.34    41172.69    630.39 o 
  14   0   0     2901.80     2608.92    143.28 o 
  16   0   0    58730.62    55540.29    999.05 o 
  18   0   0    20566.66    19317.84    413.74 o 
  20   0   0    13027.54    12239.00    315.08 o 
  22   0   0     9765.14     9868.90    610.13 o 
  24   0   0     2678.58     2614.86    179.27 o 
  26   0   0       44.35       17.64    151.50 o 
  28   0   0      868.80      807.28    181.69 o 
  30   0   0     1306.55     1057.65    202.00 o 
   5   1   0        3.11      -23.31     23.31 o 
   7   1   0     1207.55     1009.90     40.21 o 
   9   1   0     7364.27     8092.20    127.61 o 
  11   1   0     4840.83     4382.71     84.71 o 
  13   1   0    14196.94    13308.87    182.60 o 
  15   1   0     9722.94     9384.13    165.73 o 
  17   1   0     6017.46     5650.01    136.30 o 
  19   1   0    18395.97    17654.36    276.17 o 
  21   1   0       59.17       69.14     85.67 o 
  23   1   0      426.39      423.70    100.66 o 
  25   1   0     2072.86     2124.09    127.61 o 
  27   1   0       17.54        4.16    112.47 o 
  29   1   0     1736.95     1979.55    148.61 o 
  31   1   0     1064.78      981.86    153.38 o 
   4   2   0      503.59      406.79     54.27 o 
   6   2   0    17463.37    16397.93    212.58 o 
   8   2   0     2825.73     2906.82     74.57 o 
  10   2   0     1612.54     1636.99     50.85 o 
  12   2   0     5573.56     5325.41     97.98 o 
  14   2   0     1605.53     1673.35     70.13 o 
  16   2   0        0.49      -48.44     48.44 o 
  18   2   0     7743.88     8013.59    165.73 o 
  20   2   0        3.40       -4.36     80.64 o 
  22   2   0       16.92      -17.14     88.83 o 
  24   2   0      763.55      694.79    109.27 o 
  26   2   0      731.23      735.04    115.28 o 
  28   2   0      307.08      267.25    125.56 o 
  30   2   0      196.86       52.08    137.07 o 
   1   3   0       68.36      105.45     25.10 o 
   3   3   0      930.08     1095.51     46.20 o 
   5   3   0     3781.08     3949.08     89.01 o 
   7   3   0    11192.13    12597.97    192.03 o 
   9   3   0     3830.67     3089.96     60.97 o 
  11   3   0      323.12      494.60    103.26 o 
  13   3   0    53647.15    51891.86    560.66 o 
  15   3   0     4599.14     4135.07     98.14 o 
  17   3   0     2194.04     2113.34    101.00 o 
  19   3   0    37467.91    37006.40    558.58 o 
  21   3   0     5167.25     4983.51    151.66 o 
  23   3   0     2730.68     3004.65    126.97 o 
  25   3   0      340.55      353.01    111.78 o 
  27   3   0       34.38      -56.98    114.73 o 
  29   3   0     2692.04     2599.28    158.70 o 
  31   3   0     1049.21     1254.35    177.46 o 
   0   4   0     9631.01     8889.53    228.57 o 
   2   4   0      658.56      802.91     39.63 o 
   4   4   0     6105.49     5946.26    155.18 o 
   6   4   0    32311.72    32101.60    409.54 o 
   8   4   0     2017.45     1883.53     51.83 o 
  10   4   0    21962.59    24411.06    274.26 o 
  12   4   0     3860.05     4073.44     78.90 o 
  14   4   0      261.49      237.01     41.63 o 
  16   4   0    76319.99    72106.84    832.71 o 
  18   4   0     7841.89     7607.87    144.04 o 
  20   4   0      760.63      536.30     96.51 o 
  22   4   0     2978.11     2993.59    125.56 o 
  24   4   0      422.78      516.76    104.69 o 
  26   4   0     2092.00     2162.15    132.53 o 
  28   4   0     1786.31     1655.15    160.24 o 
  30   4   0       30.90      -38.15    154.51 o 
   1   5   0        9.13        3.57     53.80 o 
   3   5   0     7583.34     6578.80    119.72 o 
   5   5   0     2387.42     2144.99     59.45 o 
   7   5   0     5607.70     5154.09     85.20 o 
   9   5   0    58013.05    52076.83    597.14 o 
  11   5   0     5390.53     6000.65    175.18 o 
  13   5   0     1023.31     1213.48     51.64 o 
  15   5   0     5389.82     5714.09    112.37 o 
  17   5   0      649.74      679.46     55.36 o 
  19   5   0      346.27      572.09     83.57 o 
  21   5   0     1481.36     1756.54    122.83 o 
  23   5   0      697.79      783.34    105.50 o 
  25   5   0     3227.44     3401.11    197.40 o 
  27   5   0      197.28      140.10    136.22 o 
  29   5   0     1617.11     1626.91    168.28 o 
   0   6   0     5504.86     7071.23    274.65 o 
   2   6   0     8571.12     8196.85    225.26 o 
   4   6   0     3857.24     3854.69    118.61 o 
   6   6   0    23193.54    21423.08    284.45 o 
   8   6   0       25.39        2.32     33.06 o 
  10   6   0     3851.08     4234.97    116.85 o 
  12   6   0     2144.70     2201.61     64.65 o 
  14   6   0     4773.97     5135.73     99.54 o 
  16   6   0       10.23      -48.11     48.11 o 
  18   6   0     6410.41     6369.28    137.02 o 
  20   6   0     4702.29     4746.45    144.76 o 
  22   6   0      855.70      938.37    102.77 o 
  24   6   0       75.07      -38.96    114.81 o 
  26   6   0     1166.54      892.77    137.22 o 
  28   6   0      121.50     -102.98    142.84 o 
  30   6   0      540.11      295.43    237.52 o 
   1   7   0     4947.01     4398.43    119.95 o 
   3   7   0     1862.93     2029.56     73.25 o 
   5   7   0     5664.73     5471.10    118.79 o 
   7   7   0    16750.63    15710.40    223.57 o 
   9   7   0    26340.87    28062.46    338.53 o 
  11   7   0     8329.95     8614.86    124.80 o 
  13   7   0     6244.89     6077.51    104.80 o 
  15   7   0     9023.84     9995.06    488.34 o 
  17   7   0     2547.76     2906.55     85.37 o 
  19   7   0    14919.94    14666.40    304.43 o 
  21   7   0      543.99      483.45     92.06 o 
  23   7   0     6356.30     6383.59    205.94 o 
  25   7   0      115.16       27.45    128.22 o 
  27   7   0      332.49      344.40    145.53 o 
  29   7   0       74.01       89.91    209.96 o 
   0   8   0    73681.73    71156.11   2344.36 o 
   2   8   0    16695.27    16439.25    257.16 o 
   4   8   0      900.03      664.11     47.99 o 
   6   8   0     3318.51     2535.89     76.23 o 
   8   8   0      309.44      231.12     45.40 o 
  10   8   0    19686.26    18913.27    270.13 o 
  12   8   0    49018.61    46732.72    557.34 o 
  14   8   0       12.17       14.75     51.44 o 
  16   8   0     3797.73     3991.14     95.78 o 
  18   8   0     2529.80     2468.46    151.97 o 
  20   8   0     6956.23     6911.98    197.56 o 
  22   8   0     7051.14     7533.90    255.09 o 
  24   8   0       86.17      -42.52    122.96 o 
  26   8   0      172.95      208.48    172.83 o 
  28   8   0     1208.29     1079.75    196.41 o 
  30   8   0        1.08     -195.03    195.03 o 
   1   9   0      305.33      214.35     60.91 o 
   3   9   0     2982.72     3190.97     92.16 o 
   5   9   0       62.34        7.06     51.22 o 
   7   9   0     6695.37     6457.06    129.08 o 
   9   9   0     3463.87     3804.32    104.78 o 
  11   9   0     6055.85     6163.70    137.51 o 
  13   9   0     7810.51     7715.53    125.42 o 
  15   9   0      293.10      304.91     52.79 o 
  17   9   0     1253.79     1358.97     94.70 o 
  19   9   0      150.06       82.10     89.62 o 
  21   9   0      690.48      509.08    117.01 o 
  23   9   0       63.45      107.59    152.55 o 
  25   9   0     1594.98     1778.64    187.07 o 
  27   9   0        0.72     -171.59    171.59 o 
  29   9   0       26.42     -163.72    191.50 o 
   0  10   0     8942.33    10232.46   1098.61 o 
   2  10   0     8787.71     9541.38    215.13 o 
   4  10   0     2232.73     2510.12     87.73 o 
   6  10   0     1691.65     1593.15     70.67 o 
   8  10   0     1134.94     1464.75    101.37 o 
  10  10   0      913.81      960.44     67.24 o 
  12  10   0      181.97      293.93     47.46 o 
  14  10   0      450.45      574.66     54.84 o 
  16  10   0      576.09      616.84     72.32 o 
  18  10   0       18.47       89.10     86.15 o 
  20  10   0     1332.33     1096.96    153.31 o 
  22  10   0      302.00       74.40    145.52 o 
  24  10   0        1.32     -157.30    157.30 o 
  26  10   0       87.95      -65.83    169.55 o 
  28  10   0       26.70     -187.07    187.07 o 
   1  11   0    54724.89    53854.06   1007.35 o 
   3  11   0    73672.59    72142.82   1166.94 o 
   5  11   0     3229.14     3349.07     85.63 o 
   7  11   0     9775.62     9725.12    172.10 o 
   9  11   0    12385.26    12134.75    201.60 o 
  11  11   0     1290.42     1264.41     83.49 o 
  13  11   0    14810.06    14704.54    217.80 o 
  15  11   0    13156.78    13079.28    208.82 o 
  17  11   0     4542.91     5098.76    153.28 o 
  19  11   0    19071.26    20081.65    368.45 o 
  21  11   0      877.79      764.21    157.30 o 
  23  11   0     1762.93     1599.26    180.83 o 
  25  11   0      628.30      327.68    173.71 o 
  27  11   0       40.80     -159.10    181.55 o 
   0  12   0       64.74      -19.62    117.71 o 
   2  12   0    12267.30    12076.69    393.08 o 
   4  12   0    84413.58    88727.86   1234.33 o 
   6  12   0    21989.40    20881.71    341.11 o 
   8  12   0     1034.49     1241.81     74.14 o 
  10  12   0     6257.38     6285.08    143.06 o 
  12  12   0     5212.27     4960.64    131.53 o 
  14  12   0     1935.98     2193.10    128.68 o 
  16  12   0    10706.82    11151.50    218.87 o 
  18  12   0     4161.16     4269.82    171.00 o 
  20  12   0     1727.30     1799.37    169.55 o 
  22  12   0     2511.76     2554.66    195.38 o 
  24  12   0     1664.56     1579.79    198.21 o 
  26  12   0     3552.21     3510.76    236.76 o 
  28  12   0     1082.33      820.77    213.53 o 
   1  13   0      367.84      210.89     88.28 o 
   3  13   0     4637.40     5888.58    190.75 o 
   5  13   0      880.40      908.13     53.81 o 
   7  13   0     9317.39     9299.62    194.94 o 
   9  13   0     4333.54     4264.77    125.27 o 
  11  13   0      186.16      129.30     90.73 o 
  13  13   0      432.98      416.63     88.21 o 
  15  13   0     6356.98     7123.94    179.45 o 
  17  13   0     1370.21     1658.00    112.57 o 
  19  13   0      864.87      807.72    137.44 o 
  21  13   0       14.04      102.01    184.06 o 
  23  13   0     2942.38     2992.50    214.46 o 
  25  13   0       23.12      -93.41    179.49 o 
  27  13   0      108.35     -189.29    193.36 o 
   0  14   0    30577.72    29896.94   2285.50 o 
   2  14   0     1998.81     1993.79    127.52 o 
   4  14   0     3889.27     4122.30    120.69 o 
   6  14   0     2129.43     2032.18    103.27 o 
   8  14   0        2.42      -72.45     72.45 o 
  10  14   0     4792.56     4698.84    189.30 o 
  12  14   0     5506.43     5703.77    184.96 o 
  14  14   0     1509.17     1735.12    110.01 o 
  16  14   0     3394.83     3546.14    142.38 o 
  18  14   0      221.40      301.80    131.75 o 
  20  14   0      859.23      726.43    147.59 o 
  22  14   0       49.25     -167.59    167.59 o 
  24  14   0      411.89      295.62    185.12 o 
  26  14   0      937.22      614.25    230.90 o 
   1  15   0     1358.42     1158.48    117.71 o 
   3  15   0     1381.55     1219.58    122.32 o 
   5  15   0       83.83      -53.63     90.77 o 
   7  15   0    17053.76    16859.82    379.44 o 
   9  15   0    13612.00    13601.48    324.47 o 
  11  15   0      277.10      314.05    121.79 o 
  13  15   0     6217.99     6768.75    205.73 o 
  15  15   0    26867.94    28271.34    431.22 o 
  17  15   0     1270.29     1446.02    120.34 o 
  19  15   0     5369.48     5354.70    209.46 o 
  21  15   0      418.69      534.37    177.49 o 
  23  15   0     3778.73     4353.37    276.76 o 
  25  15   0     3810.25     3458.32    357.36 o 
   0  16   0     3519.66     3726.09    248.54 o 
   2  16   0        4.36     -105.17    105.17 o 
   4  16   0     3267.38     3313.11    161.12 o 
   6  16   0     6331.45     6230.13    229.36 o 
   8  16   0       65.36     -120.77    120.77 o 
  10  16   0     9401.32     9094.04    273.24 o 
  12  16   0     6219.04     6706.80    243.52 o 
  14  16   0       84.78      140.58    109.80 o 
  16  16   0    14263.71    14753.49    311.86 o 
  18  16   0      104.93       66.85    156.65 o 
  20  16   0     4533.67     4893.03    241.17 o 
  22  16   0      207.82      197.79    226.96 o 
  24  16   0      176.88      149.14    227.75 o 
   1  17   0      204.91      388.44    127.42 o 
   3  17   0      482.37      406.77    124.84 o 
   5  17   0      295.69      223.45    123.58 o 
   7  17   0     9388.57     9730.03    284.34 o 
   9  17   0     3096.88     3129.88    249.41 o 
  11  17   0      586.08      621.62    150.08 o 
  13  17   0       49.37     -112.68    112.68 o 
  15  17   0      477.46      331.64    122.18 o 
  17  17   0        9.56      129.43    136.54 o 
  19  17   0     4067.51     3575.00    246.35 o 
  21  17   0      777.36     1012.64    221.41 o 
  23  17   0      154.94      318.37    230.49 o 
   0  18   0     3549.91     3255.46    353.13 o 
   2  18   0       47.61     -122.32    122.32 o 
   4  18   0     5216.47     4851.29    266.17 o 
   6  18   0      193.71      -29.80    128.73 o 
   8  18   0      145.36       11.56    137.14 o 
  10  18   0     2814.13     2737.42    266.05 o 
  12  18   0       39.24     -155.19    155.19 o 
  14  18   0     2170.92     1956.49    193.85 o 
  16  18   0      943.32      718.98    136.58 o 
  18  18   0      178.42      117.73    171.68 o 
  20  18   0     2218.86     1854.45    206.56 o 
  22  18   0     1162.30     1131.64    241.99 o 
   1  19   0     4942.67     5070.89    217.15 o 
   3  19   0       73.98      -95.55    178.39 o 
   5  19   0     2912.15     2651.43    173.95 o 
   7  19   0      748.06      400.00    148.90 o 
   9  19   0     8423.93     8286.99    290.59 o 
  11  19   0      325.55       54.28    153.53 o 
  13  19   0     1476.93     1456.99    150.23 o 
  15  19   0      559.88       47.88    177.66 o 
  17  19   0      266.70       49.39    277.56 o 
  19  19   0     2589.49     2285.63    216.94 o 
  21  19   0      250.57      183.20    231.09 o 
   0  20   0      262.95       -9.81    284.46 o 
   2  20   0     2221.24     1720.13    166.32 o 
   4  20   0     1503.02     1274.61    166.32 o 
   6  20   0     1552.91     1575.73    171.45 o 
   8  20   0      250.94      222.27    150.85 o 
  10  20   0      313.53      360.86    163.72 o 
  12  20   0     3980.03     4045.94    189.38 o 
  14  20   0      272.85      -54.00    172.15 o 
  16  20   0     3129.42     3216.39    181.68 o 
  18  20   0       84.15     -129.27    184.09 o 
  20  20   0      293.56      514.65    206.51 o 
   1  21   0     1327.00     1423.62    181.22 o 
   3  21   0       15.65     -144.49    144.49 o 
   5  21   0       21.29     -146.64    146.64 o 
   7  21   0        2.74     -102.41    152.55 o 
   9  21   0        4.44      -78.95    156.19 o 
  11  21   0      318.56      483.08    143.35 o 
  13  21   0      138.54     -140.24    140.24 o 
  15  21   0     1176.69      858.79    155.57 o 
  17  21   0      305.97      185.72    226.53 o 
  19  21   0      160.40       58.55    201.24 o 
   0  22   0     1300.12      987.40    242.46 o 
   2  22   0       27.07     -151.80    151.80 o 
   4  22   0      441.32      245.07    164.13 o 
   6  22   0     1899.50     1504.16    236.00 o 
   8  22   0      173.63     -165.89    165.89 o 
  10  22   0     2186.87     1915.28    164.70 o 
  12  22   0     5567.75     5000.65    215.62 o 
  14  22   0     1033.03      741.83    163.53 o 
  16  22   0      172.26     -152.50    152.50 o 
  18  22   0       99.06       20.58    207.12 o 
   1  23   0       92.30     -239.67    302.98 o 
   3  23   0    11894.29    10742.30    474.83 o 
   5  23   0      516.95      115.36    178.44 o 
   7  23   0     2233.04     2027.80    217.26 o 
   9  23   0     1502.27     1218.98    160.90 o 
  11  23   0       30.67       37.86    146.87 o 
  13  23   0     4382.68     4515.98    414.52 o 
  15  23   0     1570.13     1134.32    177.68 o 
  17  23   0      497.45      175.13    209.01 o 
   0  24   0     2979.08     2408.86    290.32 o 
   2  24   0       61.56       17.21    192.55 o 
   4  24   0      102.97     -171.45    171.45 o 
   6  24   0      235.61       53.62    178.87 o 
   8  24   0      113.17      -29.16    179.68 o 
  10  24   0      531.36      340.15    192.16 o 
  12  24   0      455.29      292.24    159.52 o 
  14  24   0      495.88      527.82    168.53 o 
   1  25   0        3.60     -160.03    181.22 o 
   3  25   0       43.87      -24.38    180.83 o 
   5  25   0      652.53      353.38    191.09 o 
   7  25   0       11.63     -179.40    179.40 o 
   9  25   0      452.71     -142.34    189.08 o 
  11  25   0      222.17      181.16    240.69 o 
   0  26   0      233.45      -78.47    270.24 o 
   2  26   0       32.83     -188.69    188.69 o 
   4  26   0       61.39     -190.75    190.75 o 
   6  26   0     4198.62     3565.55    354.89 o 
   8  26   0       71.21      -98.35    280.33 o 
   1  27   0      926.85      598.24    213.22 o 
   3  27   0      463.51      302.13    205.64 o 
   5  27   0       90.64       70.27    203.06 o 
 -31   1   1       12.10     -164.87    164.87 o 
 -29   1   1       65.31      212.45    129.21 o 
 -27   1   1     1034.63     1130.22    125.56 o 
 -25   1   1       45.49       -1.90    103.72 o 
 -23   1   1     3435.92     3319.75    130.35 o 
 -21   1   1     8579.50     8252.38    179.44 o 
 -19   1   1      931.34      768.32     58.18 o 
 -17   1   1    20565.11    19276.96    238.03 o 
 -15   1   1       21.28      -47.92     47.92 o 
 -13   1   1     1780.87     1642.04     53.96 o 
 -11   1   1       69.18       39.01     35.19 o 
  -9   1   1     5204.04     5187.85     95.79 o 
  -7   1   1    14199.33    14926.75    438.15 o 
  -5   1   1     5195.67     5545.49    109.41 o 
  -3   1   1     1197.90     1143.26     78.47 o 
   3   1   1      858.51      781.71     28.55 o 
   5   1   1     8658.69     8312.53    121.63 o 
   7   1   1    13927.93    14820.04    199.01 o 
   9   1   1     1130.70     1230.76     50.33 o 
  11   1   1    21467.11    19717.31    270.45 o 
  13   1   1     3517.17     3587.51    101.38 o 
  15   1   1     4382.14     4017.11    111.86 o 
  17   1   1     9885.30     9561.53    182.05 o 
  19   1   1     2267.44     2279.80    105.45 o 
  21   1   1     4086.79     4397.67    141.26 o 
  23   1   1     1172.61     1131.05    112.03 o 
  25   1   1       47.65       51.47    112.03 o 
  27   1   1     3036.08     3209.96    159.74 o 
  29   1   1    10259.78     9567.83    323.16 o 
 -32   2   1      632.44      872.84    184.36 o 
 -30   2   1      989.06     1056.61    175.89 o 
 -28   2   1      958.73     1049.39    132.84 o 
 -26   2   1      836.21      917.26    121.86 o 
 -24   2   1     2059.59     2120.59    122.23 o 
 -22   2   1     1842.46     1944.23    111.36 o 
 -20   2   1    12475.85    11844.30    227.39 o 
 -18   2   1    15638.83    15283.08    226.16 o 
 -16   2   1     6093.75     5605.53    124.20 o 
 -14   2   1    23094.77    21616.46    276.03 o 
 -12   2   1    16416.55    15287.12    199.89 o 
 -10   2   1     8579.23     8003.04    115.49 o 
  -8   2   1    27301.70    27154.68    523.48 o 
  -6   2   1     8179.70     8201.04    172.73 o 
  -4   2   1   115561.28   106960.94   1945.32 o 
  -2   2   1    86133.98    83338.88   2726.91 o 
   0   2   1    32953.98    34390.47   1000.52 o 
   2   2   1   122926.20   122576.41   1465.74 o 
   4   2   1       52.74      -30.84     30.84 o 
   6   2   1       60.81       -2.20     36.56 o 
   8   2   1     5264.13     4734.41    134.05 o 
  10   2   1    15184.04    15100.76    254.43 o 
  12   2   1    15856.93    15642.92    261.37 o 
  14   2   1    18575.87    18142.47    262.96 o 
  16   2   1      288.90      425.15     68.30 o 
  18   2   1    27935.71    27893.82    392.16 o 
  20   2   1      862.25      876.53     93.01 o 
  22   2   1     3561.76     3663.76    134.00 o 
  24   2   1     2745.14     2770.77    136.88 o 
  26   2   1      319.15      401.29    120.98 o 
  28   2   1     3548.77     3649.30    169.64 o 
  30   2   1     2808.68     2988.72    255.89 o 
 -31   3   1      250.70       77.84    174.91 o 
 -29   3   1      893.53      815.07    150.78 o 
 -27   3   1     2469.72     2665.88    141.89 o 
 -25   3   1      728.40      782.06    112.77 o 
 -23   3   1     1051.05     1007.50    128.26 o 
 -21   3   1      846.47      883.17     99.38 o 
 -19   3   1     1055.75     1131.92     64.34 o 
 -17   3   1     6872.10     6761.91    116.16 o 
 -15   3   1    19471.36    19387.70    234.22 o 
 -13   3   1    14826.71    13858.41    187.73 o 
 -11   3   1    18909.83    18197.02    275.09 o 
  -9   3   1    12745.05    12894.78    168.05 o 
  -7   3   1    12390.96    13405.17    221.01 o 
  -5   3   1      128.50      261.12     37.33 o 
  -3   3   1     5471.34     5041.58     90.95 o 
  -1   3   1     4328.43     4052.64     80.62 o 
   1   3   1    21837.81    21969.32    236.09 o 
   3   3   1    33550.21    34360.47    391.11 o 
   5   3   1    67181.75    62328.60    698.48 o 
   7   3   1       13.49       53.95     29.54 o 
   9   3   1     1408.20     1938.09     56.18 o 
  11   3   1    19030.71    19438.87    269.55 o 
  13   3   1      468.77      507.15     57.36 o 
  15   3   1     4569.57     4119.46    116.36 o 
  17   3   1     3004.67     3037.29    105.82 o 
  19   3   1    11805.07    12512.64    225.75 o 
  21   3   1     3350.19     3323.28    150.61 o 
  23   3   1      743.44      770.23    108.81 o 
  25   3   1      429.34      324.43    113.69 o 
  27   3   1      692.92      689.78    128.89 o 
  29   3   1     8791.92     8230.80    303.99 o 
 -30   4   1      576.44      625.31    178.10 o 
 -28   4   1      607.75      713.40    143.57 o 
 -26   4   1     2080.20     2287.06    136.34 o 
 -24   4   1     1537.57     1796.56    152.07 o 
 -22   4   1       55.53       35.06     88.37 o 
 -20   4   1      877.56      819.40     74.69 o 
 -18   4   1     9948.39    10093.65    151.29 o 
 -16   4   1     2556.50     2608.02     76.00 o 
 -14   4   1     5944.33     6066.34    116.32 o 
 -12   4   1      749.56      836.19     46.78 o 
 -10   4   1     1623.44     1710.85     59.26 o 
  -8   4   1     1072.61      925.20     82.71 o 
  -6   4   1    46686.03    45753.32    724.73 o 
  -4   4   1   112487.77   109322.03   1699.93 o 
  -2   4   1     4848.75     4559.09     90.95 o 
   0   4   1       32.00       15.26     22.15 o 
   2   4   1    38848.05    39383.72    418.48 o 
   4   4   1     2453.46     2771.72     60.77 o 
   6   4   1     5628.94     5866.84     94.44 o 
   8   4   1     5194.55     5117.41     81.47 o 
  10   4   1    18614.64    19666.23    267.77 o 
  12   4   1      464.89      472.52     48.39 o 
  14   4   1     2529.17     2582.61     89.21 o 
  16   4   1    14378.95    15411.64    241.11 o 
  18   4   1       85.39       90.15     76.64 o 
  20   4   1        1.35      -42.27     94.04 o 
  22   4   1      230.71      279.29     96.50 o 
  24   4   1       62.08      108.38    105.50 o 
  26   4   1       82.08      -85.61    118.04 o 
  28   4   1     1162.15     1327.35    160.24 o 
  30   4   1     2030.43     1815.41    181.79 o 
 -31   5   1       12.19      145.37    223.85 o 
 -29   5   1     7453.62     7524.41    276.39 o 
 -27   5   1     3616.79     3987.73    281.97 o 
 -25   5   1      729.08      759.47    115.62 o 
 -23   5   1    12242.69    12628.73    258.82 o 
 -21   5   1     4636.92     4478.62    140.79 o 
 -19   5   1     6209.19     6502.59    150.00 o 
 -17   5   1    12642.21    12289.96    171.82 o 
 -15   5   1     2322.40     2148.68     77.26 o 
 -13   5   1    17964.93    17328.87    306.99 o 
 -11   5   1    30877.82    29891.48    406.94 o 
  -9   5   1     9104.65     9676.58    135.09 o 
  -7   5   1     3675.12     4018.55    108.22 o 
  -5   5   1    52166.67    48372.87    769.06 o 
  -3   5   1     7964.00     8429.05    167.80 o 
  -1   5   1     3401.38     3274.54     79.88 o 
   1   5   1    11368.04    10356.65    241.91 o 
   3   5   1    24799.01    25243.07    398.55 o 
   5   5   1    39247.18    37137.76    400.07 o 
   7   5   1    10152.59    11262.50    214.43 o 
   9   5   1     9079.91     9437.74    125.87 o 
  11   5   1    34678.10    34992.25    413.79 o 
  13   5   1     7461.92     7541.13    143.14 o 
  15   5   1    22627.23    22210.62    316.32 o 
  17   5   1     7992.90     7896.91    165.43 o 
  19   5   1     2227.89     2284.37    105.08 o 
  21   5   1     3053.57     3111.95    185.71 o 
  23   5   1      595.70      607.28    106.33 o 
  25   5   1     1124.14     1277.50    125.16 o 
  27   5   1      266.29      299.82    144.62 o 
  29   5   1      694.02      714.86    175.70 o 
 -30   6   1     4324.04     4696.28    284.91 o 
 -28   6   1      199.22       56.38    187.13 o 
 -26   6   1     3692.45     4092.49    177.92 o 
 -24   6   1     9127.45     9186.41    397.73 o 
 -22   6   1      728.28      723.01     99.09 o 
 -20   6   1     3225.16     2959.02    107.36 o 
 -18   6   1    14644.07    14503.02    196.81 o 
 -16   6   1     3472.17     3537.01     92.41 o 
 -14   6   1    14429.98    13421.42    190.08 o 
 -12   6   1      636.40      676.55     47.55 o 
 -10   6   1    35417.33    35726.79    434.03 o 
  -8   6   1    10942.30     9696.35    227.98 o 
  -6   6   1     1160.67     1189.71     64.82 o 
  -4   6   1    31878.55    29517.56    485.74 o 
  -2   6   1    20057.63    20042.63    415.20 o 
   0   6   1    17976.20    17604.30    260.46 o 
   2   6   1    50062.85    49628.82    527.53 o 
   4   6   1     1046.28      942.11     43.48 o 
   6   6   1    17359.90    16453.73    197.42 o 
   8   6   1     8528.77     7582.17    110.33 o 
  10   6   1     3340.58     3697.11     78.36 o 
  12   6   1     2691.29     2279.24     83.73 o 
  14   6   1    26221.31    25357.36    319.36 o 
  16   6   1    10165.60    10384.00    188.43 o 
  18   6   1     8249.65     7734.33    169.84 o 
  20   6   1     1737.03     1918.51    108.71 o 
  22   6   1      794.13      658.76    108.44 o 
  24   6   1     3480.99     3750.65    146.66 o 
  26   6   1     1693.42     1664.70    156.74 o 
  28   6   1     1464.05     1560.83    167.21 o 
 -31   7   1       22.64      -30.19    227.08 o 
 -29   7   1     2428.74     2467.94    296.08 o 
 -27   7   1     1193.62     1339.87    203.25 o 
 -25   7   1      709.05      657.32    132.10 o 
 -23   7   1     2496.18     2310.88    140.05 o 
 -21   7   1     2933.77     3000.20    148.04 o 
 -19   7   1      319.18      336.96     67.99 o 
 -17   7   1       74.85       32.48     55.00 o 
 -15   7   1     7913.47     7955.68    136.72 o 
 -13   7   1     8844.97     8864.24    144.35 o 
 -11   7   1     5890.69     5757.48    102.38 o 
  -9   7   1     2247.80     2427.37    111.30 o 
  -7   7   1     5224.81     4409.14    122.68 o 
  -5   7   1     9178.39     9739.65    199.21 o 
  -3   7   1    43430.70    42819.64    782.75 o 
  -1   7   1     4759.08     4069.09     86.27 o 
   1   7   1      398.76      308.48     30.20 o 
   3   7   1      781.69      655.08     39.65 o 
   5   7   1    13767.17    13451.95    165.23 o 
   7   7   1      755.01      911.59     91.70 o 
   9   7   1    11791.01    13279.28    168.85 o 
  11   7   1     1719.06     1820.67     59.51 o 
  13   7   1      819.74     1069.99     53.73 o 
  15   7   1     6919.99     7539.07    136.30 o 
  17   7   1     3427.32     3607.59    158.69 o 
  19   7   1       60.91       -4.35     83.64 o 
  21   7   1     1842.50     2068.40    114.85 o 
  23   7   1      133.25      191.40    120.94 o 
  25   7   1      556.21      544.54    140.04 o 
  27   7   1      591.35      546.62    148.93 o 
  29   7   1      832.79      916.05    215.38 o 
 -30   8   1        3.55      139.53    224.77 o 
 -28   8   1      974.53      801.13    219.40 o 
 -26   8   1      436.84      182.98    189.76 o 
 -24   8   1     2615.95     2834.50    193.36 o 
 -22   8   1     3890.24     3856.65    175.75 o 
 -20   8   1     1351.94     1224.15    100.29 o 
 -18   8   1       77.36       73.41     56.60 o 
 -16   8   1     1319.86     1437.45     68.96 o 
 -14   8   1      220.68      275.08     49.88 o 
 -12   8   1      976.38      983.06     61.74 o 
 -10   8   1      448.69      335.77     51.34 o 
  -8   8   1     6814.72     6126.79    154.65 o 
  -6   8   1    47161.81    49518.75    800.67 o 
  -4   8   1     8236.83     9606.74    200.81 o 
  -2   8   1      349.28      421.46     45.51 o 
   0   8   1      295.87      139.98     45.33 o 
   2   8   1      359.40      258.58     31.66 o 
   4   8   1      954.06      953.60     41.19 o 
   6   8   1     1693.23     1841.24     56.87 o 
   8   8   1     2690.19     2889.94     69.01 o 
  10   8   1      297.09      292.65     42.67 o 
  12   8   1      255.77      272.37     44.11 o 
  14   8   1     1663.02     1977.24     69.90 o 
  16   8   1      401.99      406.85     67.16 o 
  18   8   1     1114.51     1310.40    119.90 o 
  20   8   1     1055.04     1050.74    135.99 o 
  22   8   1       10.67      -59.06    135.38 o 
  24   8   1      995.09     1207.19    150.15 o 
  26   8   1      405.72      204.89    147.75 o 
  28   8   1       49.12     -179.59    179.59 o 
 -29   9   1      925.36      834.11    230.90 o 
 -27   9   1      677.56      744.45    258.70 o 
 -25   9   1      659.48      353.95    187.40 o 
 -23   9   1       30.44      188.56    151.61 o 
 -21   9   1     6424.72     6461.91    230.29 o 
 -19   9   1     1790.71     1882.53     90.94 o 
 -17   9   1     4019.90     4189.68    124.62 o 
 -15   9   1       16.32        4.43     67.76 o 
 -13   9   1    17446.06    16599.76    275.61 o 
 -11   9   1     7197.66     6843.39    146.02 o 
  -9   9   1      401.68      379.79     91.44 o 
  -7   9   1    15143.99    15425.80    294.22 o 
  -5   9   1    16986.44    17110.71    317.51 o 
  -3   9   1     3461.79     3624.20    127.40 o 
  -1   9   1    95669.15    97439.88   1205.22 o 
   1   9   1     3779.51     3292.24    137.99 o 
   3   9   1    10701.04    11338.67    214.92 o 
   5   9   1    63488.06    61201.20    658.19 o 
   7   9   1     1209.20     1217.10     54.49 o 
   9   9   1     8885.32     8871.41    131.00 o 
  11   9   1    11502.39    10677.14    154.32 o 
  13   9   1       53.13       45.74     52.52 o 
  15   9   1     1735.23     1667.24     68.85 o 
  17   9   1    16209.92    16879.34    247.16 o 
  19   9   1      159.86      -52.56    105.23 o 
  21   9   1     6353.44     6856.43    210.38 o 
  23   9   1      450.56      456.19    131.23 o 
  25   9   1     3097.01     2883.11    204.90 o 
  27   9   1      218.68      183.02    179.83 o 
 -30  10   1     2184.30     1749.64    258.95 o 
 -28  10   1        1.46      106.45    216.28 o 
 -26  10   1     1381.69     1293.38    221.62 o 
 -24  10   1     1537.23     1573.72    204.80 o 
 -22  10   1      432.20      373.78    170.22 o 
 -20  10   1    16960.27    16905.20    362.78 o 
 -18  10   1      992.99     1105.35    111.97 o 
 -16  10   1     4546.62     4796.63    140.03 o 
 -14  10   1    10399.93    10108.77    195.52 o 
 -12  10   1       27.01      -19.60     53.79 o 
 -10  10   1      347.86      300.05     74.80 o 
  -8  10   1    31302.38    31666.72    543.93 o 
  -6  10   1      153.55      147.77     73.07 o 
  -4  10   1   112452.85   114954.69   2414.62 o 
  -2  10   1    44886.91    45830.59    750.13 o 
   0  10   1    23653.39    24147.97    329.21 o 
   2  10   1     3832.46     3525.68     84.07 o 
   4  10   1    36812.31    37723.85    419.78 o 
   6  10   1    10813.13    10851.13    151.47 o 
   8  10   1    20713.78    20665.21    281.77 o 
  10  10   1       31.98       -2.85     45.15 o 
  12  10   1     8792.05     8865.86    179.95 o 
  14  10   1     1364.65     1387.43     64.54 o 
  16  10   1      176.14      230.76     92.46 o 
  18  10   1     2357.00     2646.31    135.45 o 
  20  10   1     5477.18     5533.48    186.46 o 
  22  10   1      280.04      202.15    150.87 o 
  24  10   1     3567.10     3924.10    216.65 o 
  26  10   1      299.49      291.04    178.10 o 
  28  10   1      938.07      437.01    203.88 o 
 -29  11   1      157.10      104.05    225.15 o 
 -27  11   1        7.74     -139.12    204.80 o 
 -25  11   1        1.65      -47.82    190.39 o 
 -23  11   1      314.42      -75.70    170.22 o 
 -21  11   1      200.85      174.97    130.57 o 
 -19  11   1     1315.60     1011.41    106.56 o 
 -17  11   1      849.61     1027.51    109.85 o 
 -15  11   1      966.43     1188.82    107.40 o 
 -13  11   1     2980.97     3112.42    201.05 o 
 -11  11   1        8.62       73.49     56.84 o 
  -9  11   1       67.54      -17.05     79.29 o 
  -7  11   1     8517.02     9548.07    270.12 o 
  -5  11   1     2855.83     3190.12    160.77 o 
  -3  11   1     2478.18     2467.50    138.75 o 
  -1  11   1     2476.35     2195.98    105.17 o 
   1  11   1     1012.60     1047.04     66.89 o 
   3  11   1      290.37      267.96     48.86 o 
   5  11   1    21001.57    21981.56    262.78 o 
   7  11   1     2089.75     1986.06     79.22 o 
   9  11   1     5693.05     5558.92    105.95 o 
  11  11   1       88.50       71.70     48.21 o 
  13  11   1      736.67      805.38     64.98 o 
  15  11   1     1021.76     1145.55     83.08 o 
  17  11   1       81.97       29.88     94.91 o 
  19  11   1      154.66       71.12    112.92 o 
  21  11   1     3424.75     3205.18    191.39 o 
  23  11   1     1692.24     1621.37    177.68 o 
  25  11   1      182.92      -20.90    170.61 o 
  27  11   1       34.28      -49.07    180.90 o 
 -28  12   1       98.05       17.53    222.22 o 
 -26  12   1      249.09      175.05    207.88 o 
 -24  12   1      752.92      864.25    201.35 o 
 -22  12   1     4709.38     4881.45    262.07 o 
 -20  12   1      178.83       75.28    136.44 o 
 -18  12   1     3691.47     4574.08    286.88 o 
 -16  12   1     1961.04     2156.00    133.64 o 
 -14  12   1     3422.42     3713.76    156.19 o 
 -12  12   1       37.28       19.85     88.92 o 
 -10  12   1     2747.33     3090.26    137.37 o 
  -8  12   1      147.23      135.53     84.19 o 
  -6  12   1      363.51      395.22     88.90 o 
  -4  12   1     4806.21     4746.78    162.47 o 
  -2  12   1     7053.00     7300.30    193.23 o 
   0  12   1     1711.99     1755.54    105.17 o 
   2  12   1     1994.63     1820.11     64.58 o 
   4  12   1    12244.10    12978.04    285.43 o 
   6  12   1     4447.71     4357.09     98.09 o 
   8  12   1     7065.84     6433.00    119.57 o 
  10  12   1      876.45      786.66     54.04 o 
  12  12   1      573.54      503.91     77.44 o 
  14  12   1      122.48       25.21     66.80 o 
  16  12   1      411.13      319.43     96.07 o 
  18  12   1     3237.79     3202.52    157.99 o 
  20  12   1      374.39      285.33    167.07 o 
  22  12   1     1870.24     1499.28    181.46 o 
  24  12   1       67.79      -38.16    167.24 o 
  26  12   1       54.48      -87.47    187.07 o 
 -27  13   1     2301.95     2033.57    250.64 o 
 -25  13   1      161.07      111.77    204.80 o 
 -23  13   1     5974.34     6520.31    317.32 o 
 -21  13   1     3006.32     3018.64    188.08 o 
 -19  13   1      256.91      220.62    134.88 o 
 -17  13   1    18967.30    20091.23    410.79 o 
 -15  13   1     6225.58     6527.03    213.63 o 
 -13  13   1     5773.45     5698.56    197.20 o 
 -11  13   1      837.31      806.21    106.81 o 
  -9  13   1     3662.80     3654.02    151.53 o 
  -7  13   1     1122.51      937.05    152.91 o 
  -5  13   1    20212.61    20529.22    396.69 o 
  -3  13   1     2561.29     2871.83    209.54 o 
  -1  13   1      148.16      -76.79     80.62 o 
   1  13   1     2929.40     2644.90    106.92 o 
   3  13   1      654.68      715.18     59.71 o 
   5  13   1     5888.34     5373.64    108.62 o 
   7  13   1       51.55       18.68     61.17 o 
   9  13   1    10471.89    10520.34    175.63 o 
  11  13   1    12511.07    12444.16    214.73 o 
  13  13   1     1718.08     1792.45     90.95 o 
  15  13   1    15105.66    15525.39    360.06 o 
  17  13   1     6993.56     7360.51    222.45 o 
  19  13   1     1923.56     2067.21    173.32 o 
  21  13   1     2161.22     2096.34    187.56 o 
  23  13   1      152.81      122.06    174.52 o 
  25  13   1      295.68      226.76    182.94 o 
 -26  14   1      144.17      220.44    219.40 o 
 -24  14   1      270.63       70.63    201.87 o 
 -22  14   1        0.16      153.53    195.01 o 
 -20  14   1      365.94      331.60    166.52 o 
 -18  14   1       12.69       42.60    118.00 o 
 -16  14   1       26.60       63.36    116.62 o 
 -14  14   1     3706.78     3898.47    250.42 o 
 -12  14   1        9.47      -46.42    100.20 o 
 -10  14   1     4941.37     4996.54    187.59 o 
  -8  14   1    13234.15    13505.40    308.05 o 
  -6  14   1     1324.50     1602.77    125.87 o 
  -4  14   1     1312.76     1072.58    198.21 o 
  -2  14   1    13785.29    14448.56    307.93 o 
   0  14   1     5196.21     5335.93    181.27 o 
   2  14   1    10240.12     9475.72    236.85 o 
   4  14   1     1287.51     1324.78     68.33 o 
   6  14   1     2942.75     3082.60     85.21 o 
   8  14   1     5428.67     5375.66    134.86 o 
  10  14   1     1713.91     1662.29     90.72 o 
  12  14   1     5301.54     5398.79    184.24 o 
  14  14   1    10161.34    10099.19    217.26 o 
  16  14   1        3.11      -28.25    123.37 o 
  18  14   1     1766.18     1758.04    186.06 o 
  20  14   1     1795.62     1711.51    184.44 o 
  22  14   1     1276.42     1323.58    189.08 o 
  24  14   1     1770.93     1806.78    207.29 o 
 -27  15   1     1456.94     1433.99    253.86 o 
 -25  15   1     3034.27     2926.22    265.31 o 
 -23  15   1      693.55      755.23    216.28 o 
 -21  15   1     1347.81     1232.84    173.06 o 
 -19  15   1    13709.98    14424.87    305.85 o 
 -17  15   1     3479.80     3917.98    314.31 o 
 -15  15   1     2720.97     3047.04    218.04 o 
 -13  15   1       12.71      -79.14    138.75 o 
 -11  15   1     6157.97     6631.42    223.81 o 
  -9  15   1        6.88       -5.29    114.00 o 
  -7  15   1      349.36      323.44    113.29 o 
  -5  15   1      655.91      460.01    107.23 o 
  -3  15   1     3406.25     3902.06    167.80 o 
  -1  15   1      132.49       49.05     98.09 o 
   1  15   1     3206.15     2903.83    178.39 o 
   3  15   1     2630.44     2571.93    134.53 o 
   5  15   1     1782.69     1904.24     88.17 o 
   7  15   1      281.26      162.19     80.00 o 
   9  15   1     2141.44     2260.07    116.94 o 
  11  15   1    20795.83    20835.38    546.88 o 
  13  15   1      481.32      472.45    106.36 o 
  15  15   1      378.96      599.69    106.17 o 
  17  15   1     2228.28     2247.93    163.48 o 
  19  15   1     1741.17     1737.24    195.68 o 
  21  15   1     1115.33     1238.40    192.55 o 
  23  15   1     1684.66     1799.25    212.19 o 
  25  15   1      317.78      146.61    196.97 o 
 -26  16   1       14.11        5.75    233.77 o 
 -24  16   1      122.98     -213.54    250.23 o 
 -22  16   1     5428.70     4629.04    232.76 o 
 -20  16   1     1063.69     1236.10    175.34 o 
 -18  16   1     2090.31     2391.75    314.31 o 
 -16  16   1     1388.29     1677.13    152.36 o 
 -14  16   1      565.63      283.50    257.68 o 
 -12  16   1     2639.63     2519.03    159.26 o 
 -10  16   1     4956.58     5100.20    215.06 o 
  -8  16   1     7415.27     7958.53    249.15 o 
  -6  16   1       41.30      111.36    192.55 o 
  -4  16   1     1033.72     1100.72    130.25 o 
  -2  16   1     3964.74     4026.51    186.89 o 
   0  16   1      372.31      318.25    152.91 o 
   2  16   1    10346.34    10212.21    250.03 o 
   4  16   1     1298.37     1205.75     81.67 o 
   6  16   1      275.59      344.59     77.79 o 
   8  16   1      391.35      379.56    102.47 o 
  10  16   1     1018.27     1080.49    134.53 o 
  12  16   1     6975.07     7099.65    198.16 o 
  14  16   1    23685.66    24740.10    517.63 o 
  16  16   1     2775.88     2563.80    168.34 o 
  18  16   1      104.47      178.04    146.06 o 
  20  16   1      327.04      237.12    176.90 o 
  22  16   1      321.11      258.55    188.08 o 
  24  16   1      614.14      367.09    204.24 o 
 -25  17   1        2.87     -230.96    259.99 o 
 -23  17   1     3302.47     3073.57    271.03 o 
 -21  17   1    14592.76    14636.78   1589.06 o 
 -19  17   1     2032.24     1912.95    240.69 o 
 -17  17   1      620.67      667.87    274.67 o 
 -15  17   1     2150.84     2272.96    168.78 o 
 -13  17   1     8691.51     9006.77    467.22 o 
 -11  17   1     5934.78     5969.46    233.96 o 
  -9  17   1       33.94     -125.54    125.54 o 
  -7  17   1    23462.54    24008.98    476.68 o 
  -5  17   1       42.79     -117.09    117.09 o 
  -3  17   1      520.09      295.98    135.92 o 
  -1  17   1    17444.52    17267.59    675.69 o 
   1  17   1     2374.65     2285.65    220.91 o 
   3  17   1     6053.32     6099.16    319.57 o 
   5  17   1     5418.12     4995.81    180.51 o 
   7  17   1      650.87      401.36    117.32 o 
   9  17   1     1132.78     1135.80    114.17 o 
  11  17   1    22194.79    23065.05    674.09 o 
  13  17   1    15724.52    15987.79    311.46 o 
  15  17   1     4335.70     5017.46    176.05 o 
  17  17   1     2384.74     2653.37    230.02 o 
  19  17   1     4671.25     4525.34    233.88 o 
  21  17   1     1819.76     1924.53    214.13 o 
  23  17   1      361.59      287.69    202.47 o 
 -24  18   1      321.57      394.97    239.44 o 
 -22  18   1     2449.27     2906.38    225.10 o 
 -20  18   1       13.27      -54.09    173.90 o 
 -18  18   1     2262.00     2784.18    305.88 o 
 -16  18   1      520.35      494.21    150.49 o 
 -14  18   1    10858.98    12380.80    336.67 o 
 -12  18   1      796.83      738.03    151.47 o 
 -10  18   1     3595.14     4070.83    203.70 o 
  -8  18   1     7336.53     8027.05    358.68 o 
  -6  18   1      413.65      524.01    168.26 o 
  -4  18   1      277.46       42.20    124.30 o 
  -2  18   1     2715.59     2706.95    166.32 o 
   0  18   1      399.71      171.20    124.30 o 
   2  18   1     2056.35     2393.37    175.55 o 
   4  18   1     1482.05     1535.01    125.28 o 
   6  18   1     5459.96     5386.19    195.10 o 
   8  18   1     2624.51     2549.54    152.89 o 
  10  18   1      300.45      184.31    151.83 o 
  12  18   1      285.02      309.45    125.02 o 
  14  18   1       92.88      164.43    122.11 o 
  16  18   1     2215.82     2027.25    224.30 o 
  18  18   1     1311.45     1413.53    178.42 o 
  20  18   1       54.24      290.21    191.21 o 
  22  18   1      189.11      240.52    208.66 o 
 -23  19   1       38.61      260.59    239.21 o 
 -21  19   1     5877.81     5215.05    312.94 o 
 -19  19   1     2230.80     1705.85    202.70 o 
 -17  19   1       43.36      -54.57    181.22 o 
 -15  19   1     3534.18     3772.61    232.19 o 
 -13  19   1     1231.44      986.76    165.65 o 
 -11  19   1       94.36     -117.18    143.28 o 
  -9  19   1      303.75       20.72    155.74 o 
  -7  19   1     2904.57     2793.35    180.47 o 
  -5  19   1      969.50      641.14    161.40 o 
  -3  19   1      119.52        9.81    127.52 o 
  -1  19   1        0.64      -67.41    129.77 o 
   1  19   1      265.76       87.92    132.15 o 
   3  19   1        6.56     -107.07    107.07 o 
   5  19   1       66.79       58.21    110.64 o 
   7  19   1     1736.27     1361.59    136.00 o 
   9  19   1     4226.14     4118.40    184.55 o 
  11  19   1      371.30      325.15    137.32 o 
  13  19   1     9519.15     8764.26    255.46 o 
  15  19   1       55.03     -131.22    131.22 o 
  17  19   1      647.25      648.06    189.33 o 
  19  19   1     3903.32     3446.62    302.01 o 
  21  19   1      455.20      288.37    240.90 o 
 -22  20   1       18.31      -50.41    200.23 o 
 -20  20   1     1066.16      884.30    207.99 o 
 -18  20   1      368.71      319.74    218.35 o 
 -16  20   1     2209.97     2311.96    201.47 o 
 -14  20   1     3278.15     2793.92    205.13 o 
 -12  20   1     1191.33     1113.70    178.39 o 
 -10  20   1      753.15      606.72    159.22 o 
  -8  20   1       68.68     -143.70    145.78 o 
  -6  20   1     1449.11     1258.63    163.72 o 
  -4  20   1       24.54     -184.39    184.39 o 
  -2  20   1     8335.50     7542.96    373.83 o 
   0  20   1     2741.76     2343.25    265.85 o 
   2  20   1     9773.24    10132.02    302.89 o 
   4  20   1      111.77     -164.23    164.23 o 
   6  20   1     3590.84     3349.28    164.34 o 
   8  20   1     3466.33     3386.94    173.32 o 
  10  20   1       47.03       42.92    135.34 o 
  12  20   1     5049.81     4510.17    201.89 o 
  14  20   1       60.29      -30.60    146.17 o 
  16  20   1      887.02      743.21    196.20 o 
  18  20   1      165.99      370.83    196.78 o 
  20  20   1     3329.40     2570.30    283.84 o 
 -19  21   1      626.24       79.35    199.71 o 
 -17  21   1     4015.62     4116.33    218.11 o 
 -15  21   1     1829.24     2055.17    223.70 o 
 -13  21   1      486.90      267.65    169.66 o 
 -11  21   1      222.55      148.19    162.73 o 
  -9  21   1      871.59      725.82    170.61 o 
  -7  21   1      157.90      137.02    189.72 o 
  -5  21   1     1766.64     1893.04    237.86 o 
  -3  21   1       21.34     -240.69    240.69 o 
  -1  21   1     1308.22     1338.10    173.56 o 
   1  21   1     1199.37     1081.46    170.61 o 
   3  21   1      112.76     -274.67    274.67 o 
   5  21   1     4706.15     4455.71    220.54 o 
   7  21   1      278.70      186.70    144.23 o 
   9  21   1      967.90     1219.12    148.00 o 
  11  21   1      310.92      164.72    147.02 o 
  13  21   1       19.07     -117.47    144.70 o 
  15  21   1     2081.54     2129.66    180.96 o 
  17  21   1     1234.40     1356.34    229.36 o 
  19  21   1        4.48      110.18    326.53 o 
 -18  22   1     1686.43     1795.40    179.86 o 
 -16  22   1       33.87     -174.14    174.14 o 
 -14  22   1      901.46      574.55    186.84 o 
 -12  22   1        3.84     -161.65    161.65 o 
 -10  22   1     2221.99     2144.25    198.74 o 
  -8  22   1     1530.31      973.41    178.10 o 
  -6  22   1      641.84      306.99    166.32 o 
  -4  22   1       19.13     -154.31    154.31 o 
  -2  22   1       29.38     -163.86    163.86 o 
   0  22   1     2601.89     1964.05    185.98 o 
   2  22   1     6236.66     6688.88    275.93 o 
   4  22   1        1.54     -158.57    158.57 o 
   6  22   1     1625.90     1311.97    180.83 o 
   8  22   1      138.41      220.49    173.07 o 
  10  22   1      337.85       42.66    146.04 o 
  12  22   1      238.12       23.13    202.42 o 
  14  22   1      243.11      161.47    158.84 o 
  16  22   1        3.55     -226.09    226.09 o 
 -17  23   1       28.15     -159.42    159.42 o 
 -15  23   1        2.29     -179.09    179.09 o 
 -13  23   1      325.38       49.16    179.05 o 
 -11  23   1       95.24      -20.56    174.99 o 
  -9  23   1       16.94     -181.22    181.22 o 
  -7  23   1     3091.47     2481.99    246.35 o 
  -5  23   1        8.48     -161.63    161.63 o 
  -3  23   1      149.26     -101.63    166.32 o 
  -1  23   1      368.43      -41.92    166.32 o 
   1  23   1       18.27      -68.66    166.75 o 
   3  23   1      316.88      245.23    176.56 o 
   5  23   1      498.85      227.46    171.07 o 
   7  23   1       28.98     -166.32    166.32 o 
   9  23   1       15.95      -35.89    176.56 o 
  11  23   1      111.28     -153.57    153.57 o 
  13  23   1      181.13      175.61    176.47 o 
  15  23   1      128.59       56.27    205.73 o 
 -14  24   1     2039.54     1577.82    234.61 o 
 -12  24   1      157.53     -178.71    178.71 o 
 -10  24   1     1112.05      639.33    190.36 o 
  -8  24   1      762.01      651.22    190.75 o 
  -6  24   1      101.15     -131.33    301.88 o 
  -4  24   1       72.51     -169.05    169.05 o 
  -2  24   1     1101.94      775.87    190.75 o 
   0  24   1      733.22      448.66    334.13 o 
   2  24   1     2526.94     2181.54    306.95 o 
   4  24   1     5754.41     5089.85    294.05 o 
   6  24   1      977.10      730.02    190.33 o 
   8  24   1      102.74     -180.47    180.47 o 
  10  24   1       14.48      -32.44    187.07 o 
  12  24   1      287.37     -141.40    194.28 o 
  14  24   1      476.12      265.57    169.79 o 
 -13  25   1      299.00     -187.80    187.80 o 
 -11  25   1     1557.93     1077.78    205.23 o 
  -9  25   1       89.06       64.25    190.33 o 
  -7  25   1     2347.09     1989.78    274.67 o 
  -5  25   1      261.01       13.17    254.85 o 
  -3  25   1        1.58     -182.94    182.94 o 
  -1  25   1     7682.80     6542.02    524.97 o 
   1  25   1     1400.76     1291.60    253.92 o 
   3  25   1      580.33      313.89    190.67 o 
   5  25   1     2748.24     2375.45    224.18 o 
   7  25   1      110.68     -185.98    185.98 o 
   9  25   1      809.66      533.14    204.58 o 
  11  25   1     1493.09     1713.57    322.81 o 
 -10  26   1      102.18       20.80    223.70 o 
  -8  26   1       55.46     -189.31    189.31 o 
  -6  26   1      154.51     -188.69    188.69 o 
  -4  26   1      211.61     -115.08    190.75 o 
  -2  26   1     1425.58     1157.10    210.04 o 
   0  26   1        0.64       55.49    195.81 o 
   2  26   1      584.85      364.57    202.32 o 
   4  26   1       20.60     -190.33    190.33 o 
   6  26   1      684.82      386.43    200.58 o 
   8  26   1      111.14     -127.50    257.68 o 
  -5  27   1      126.18      -99.41    202.45 o 
  -3  27   1      483.60      149.05    208.32 o 
  -1  27   1       58.92     -162.01    212.37 o 
   1  27   1      266.21      340.90    203.06 o 
   3  27   1        4.83     -194.70    194.70 o 
 -32   0   2     2833.69     2844.07    300.95 o 
 -30   0   2      393.60      293.12    225.00 o 
 -28   0   2     3011.94     3039.46    259.22 o 
 -26   0   2      981.28      770.71    192.33 o 
 -24   0   2     4147.46     4363.33    259.22 o 
 -22   0   2     6031.15     5702.32    272.15 o 
 -20   0   2     2183.58     2318.44    128.34 o 
 -18   0   2      244.82      124.32     81.33 o 
 -16   0   2    34137.02    32974.94    784.88 o 
 -14   0   2    52601.77    53790.60   1220.58 o 
 -12   0   2    30629.98    29193.32    689.87 o 
 -10   0   2     1642.72     1395.04     98.09 o 
  -8   0   2  1943159.75  1938802.50  42122.08 o 
  -6   0   2     3241.85     3213.47    100.81 o 
  -4   0   2     1352.25     1243.79     56.63 o 
  -2   0   2    88642.29    83086.79   1696.01 o 
   0   0   2    63438.75    60599.82   1006.91 o 
   2   0   2    19807.41    20586.98    322.21 o 
   4   0   2   399092.91   412361.97   6966.25 o 
   6   0   2      252.84      288.38     48.30 o 
   8   0   2    36811.34    35737.94    640.37 o 
  10   0   2    28801.39    26935.62    545.64 o 
  12   0   2     2065.56     2157.48    112.13 o 
  14   0   2    12266.64    11663.33    275.31 o 
  16   0   2    12988.86    12918.87    358.45 o 
  18   0   2      351.45      364.23    114.63 o 
  20   0   2     4617.79     4755.86    210.66 o 
  22   0   2    11537.48    12353.22    396.21 o 
  24   0   2    21119.13    21472.51    500.61 o 
  26   0   2     2115.03     1857.19    262.03 o 
  28   0   2     8047.18     7715.16    323.95 o 
 -31   1   2     2254.74     2487.77    199.76 o 
 -29   1   2      375.99      131.84    151.02 o 
 -27   1   2      609.77      477.75    139.48 o 
 -25   1   2     1699.68     2029.18    149.62 o 
 -23   1   2      890.35     1055.30    123.05 o 
 -21   1   2    11702.21    11372.79    235.42 o 
 -19   1   2     4137.56     4029.56    121.66 o 
 -17   1   2       71.68      131.08     61.84 o 
 -15   1   2    25964.08    25853.51    442.36 o 
 -13   1   2     4541.50     4232.11    126.38 o 
 -11   1   2     4930.55     5199.84    158.57 o 
  -9   1   2     8850.00     7913.88    165.89 o 
  -7   1   2   209566.62   204960.27   3395.12 o 
  -5   1   2    13218.07    12284.25    153.02 o 
  -3   1   2     8641.34     7917.59    111.55 o 
  -1   1   2     1155.42     1391.21     42.25 o 
   1   1   2   121906.44   120635.58   1402.87 o 
   3   1   2   140973.14   142801.41   1482.31 o 
   5   1   2    41762.60    43121.08    494.79 o 
   7   1   2    42391.95    41451.66    519.30 o 
   9   1   2     5750.75     5459.77    119.83 o 
  11   1   2     2327.67     2143.34     74.08 o 
  13   1   2     7506.92     7249.77    142.72 o 
  15   1   2     2480.91     2539.59     94.90 o 
  17   1   2     3932.95     3987.19    123.20 o 
  19   1   2     4077.49     4359.26    139.53 o 
  21   1   2     2019.69     2045.68    119.77 o 
  23   1   2       17.41      117.58    109.27 o 
  25   1   2     9347.28     9380.20    231.45 o 
  27   1   2       30.19       94.58    129.64 o 
  29   1   2      390.66      526.53    164.76 o 
 -32   2   2       26.00       55.63    172.82 o 
 -30   2   2      122.72      -70.09    153.71 o 
 -28   2   2     2607.28     2579.45    183.96 o 
 -26   2   2     1350.35     1343.12    148.02 o 
 -24   2   2     1782.13     1962.60    195.61 o 
 -22   2   2     1856.53     2122.14    136.44 o 
 -20   2   2      693.47      864.73     73.50 o 
 -18   2   2     4162.34     3998.35    119.11 o 
 -16   2   2       72.77        3.02     59.69 o 
 -14   2   2     4202.18     4132.15    134.56 o 
 -12   2   2      881.24      850.80     66.59 o 
 -10   2   2     1033.52     1077.63     63.19 o 
  -8   2   2   264385.06   262809.00   4059.31 o 
  -6   2   2   110608.95   104589.70   1391.49 o 
  -4   2   2     7868.59     7769.67    114.00 o 
  -2   2   2    12388.67    11317.47    163.01 o 
   0   2   2    24117.39    24486.37    299.83 o 
   2   2   2     1248.89     1548.09    152.41 o 
   4   2   2    89619.37    90028.21    942.23 o 
   6   2   2     5987.09     6030.74     94.74 o 
   8   2   2       45.25        9.48     34.52 o 
  10   2   2     3068.57     3093.35     89.77 o 
  12   2   2     8358.27     8114.35    148.92 o 
  14   2   2       18.22      -58.18     58.18 o 
  16   2   2        2.79      -63.05     66.40 o 
  18   2   2      496.94      547.77     83.12 o 
  20   2   2     1395.50     1301.02    102.80 o 
  22   2   2      775.11      879.90    131.17 o 
  24   2   2      864.01      790.87    120.62 o 
  26   2   2      142.04      -55.06    121.48 o 
  28   2   2     1908.28     2117.17    232.26 o 
 -31   3   2     2225.39     2292.64    197.60 o 
 -29   3   2      143.29      134.25    151.02 o 
 -27   3   2    12326.23    11937.27    307.78 o 
 -25   3   2     9358.38     9077.91    257.17 o 
 -23   3   2      787.84      557.42    119.06 o 
 -21   3   2    12834.48    12974.46    219.53 o 
 -19   3   2      723.51      637.29     69.21 o 
 -17   3   2      532.22      613.52     66.57 o 
 -15   3   2     1750.94     2235.09     82.28 o 
 -13   3   2    39339.92    39239.96    643.84 o 
 -11   3   2      619.12      828.62     64.82 o 
  -9   3   2    12518.15    11334.29    215.13 o 
  -7   3   2    14884.07    14680.62    256.55 o 
  -5   3   2     3831.35     3538.52     69.45 o 
  -3   3   2       78.94       93.25     37.76 o 
  -1   3   2    59886.71    60830.25    674.12 o 
   1   3   2     8625.70     9885.78    144.27 o 
   3   3   2    37471.63    37779.54    405.15 o 
   5   3   2    37051.77    37320.88    403.19 o 
   7   3   2    18829.15    16338.46    205.63 o 
   9   3   2     3123.83     3411.83    138.54 o 
  11   3   2    45029.46    45575.41    577.04 o 
  13   3   2    16829.27    16528.60    246.78 o 
  15   3   2     3262.79     3504.58    108.37 o 
  17   3   2      163.88      106.71     77.25 o 
  19   3   2      747.28      811.28     95.32 o 
  21   3   2     1724.08     1538.10    112.85 o 
  23   3   2     1306.92     1661.05    140.87 o 
  25   3   2     4110.12     4262.03    163.89 o 
  27   3   2     2007.05     1989.63    151.07 o 
  29   3   2     2338.36     2754.72    173.52 o 
 -32   4   2      348.63      319.49    225.15 o 
 -30   4   2     1289.10     1424.48    172.75 o 
 -28   4   2     3164.47     3307.07    190.25 o 
 -26   4   2        5.21      110.51    129.30 o 
 -24   4   2    18341.62    18872.46    386.24 o 
 -22   4   2     1419.68     1429.26    123.31 o 
 -20   4   2      528.53      405.02     73.98 o 
 -18   4   2      247.66      117.29     66.66 o 
 -16   4   2    17779.72    16941.20    274.20 o 
 -14   4   2     6908.43     6661.90    141.36 o 
 -12   4   2    23710.11    21282.31    372.23 o 
 -10   4   2     6879.96     6846.52    153.30 o 
  -8   4   2     5126.91     4254.96    111.20 o 
  -6   4   2    24088.45    21401.00    309.29 o 
  -4   4   2      107.42       11.55     33.89 o 
  -2   4   2    31856.20    30485.78    347.09 o 
   0   4   2    15529.11    14645.25    168.43 o 
   2   4   2    76322.08    77660.56    814.18 o 
   4   4   2      921.53      672.98     32.02 o 
   6   4   2    31607.01    31107.48    340.22 o 
   8   4   2    81765.27    82666.73    872.96 o 
  10   4   2    32750.73    31875.99    382.58 o 
  12   4   2    21085.91    21531.82    274.30 o 
  14   4   2      736.26      712.28     69.80 o 
  16   4   2     7227.72     7179.20    163.62 o 
  18   4   2       15.81       27.78     77.42 o 
  20   4   2     2774.16     2783.62    119.77 o 
  22   4   2     2863.71     3067.21    135.61 o 
  24   4   2     2281.70     2357.66    137.86 o 
  26   4   2     2478.63     2375.15    162.51 o 
  28   4   2      311.19      203.66    136.18 o 
 -31   5   2     2060.99     1833.44    245.29 o 
 -29   5   2      678.07      306.16    199.04 o 
 -27   5   2     2116.81     2204.79    262.69 o 
 -25   5   2     4306.86     4371.18    185.78 o 
 -23   5   2     4418.44     4637.91    182.72 o 
 -21   5   2       32.42      102.18     92.73 o 
 -19   5   2      291.00      284.95     85.29 o 
 -17   5   2     6328.67     5915.54    140.79 o 
 -15   5   2     8860.93     8700.18    166.64 o 
 -13   5   2    12422.29    12790.46    214.58 o 
 -11   5   2    10385.76    11145.06    187.41 o 
  -9   5   2     6840.60     7720.77    167.80 o 
  -7   5   2     8508.23     8244.89    170.61 o 
  -5   5   2     2644.07     2508.17     80.73 o 
  -3   5   2      379.06      225.18     40.66 o 
  -1   5   2     2246.43     2150.20     72.30 o 
   1   5   2    33669.48    30391.38    330.54 o 
   3   5   2     2843.63     3116.09     61.90 o 
   5   5   2     2205.79     2801.38     62.94 o 
   7   5   2     4961.94     5731.41     93.41 o 
   9   5   2    13433.91    14223.90    192.30 o 
  11   5   2     3495.22     4188.18     96.65 o 
  13   5   2      596.02      579.66     56.07 o 
  15   5   2     8528.56     8785.75    170.75 o 
  17   5   2     4951.48     4999.10    146.22 o 
  19   5   2     2190.53     2320.97    124.29 o 
  21   5   2      814.87      800.44    103.25 o 
  23   5   2     1002.85     1199.23    119.15 o 
  25   5   2      144.19      127.96    117.54 o 
  27   5   2        4.64     -146.67    146.67 o 
 -30   6   2       98.95      -37.71    203.87 o 
 -28   6   2      711.90      980.20    383.96 o 
 -26   6   2      795.95      690.53    369.00 o 
 -24   6   2      109.99       21.91    115.53 o 
 -22   6   2      432.07      487.40     93.86 o 
 -20   6   2     5322.05     5287.93    156.05 o 
 -18   6   2     4069.56     4115.35    126.51 o 
 -16   6   2     3703.10     3885.18    145.09 o 
 -14   6   2     5011.55     5117.86    131.20 o 
 -12   6   2     1090.56     1174.41     61.79 o 
 -10   6   2     3663.25     3757.55     96.84 o 
  -8   6   2     6305.89     6951.80    157.90 o 
  -6   6   2      965.17      689.72     57.61 o 
  -4   6   2     9274.22     9956.33    150.61 o 
  -2   6   2    11039.19    10356.59    136.49 o 
   0   6   2     7698.54     7422.33    101.13 o 
   2   6   2      188.29      113.27     31.11 o 
   4   6   2    48713.13    51835.05    553.14 o 
   6   6   2     7788.87     8734.17    120.21 o 
   8   6   2     1724.51     1540.20     50.66 o 
  10   6   2    15129.07    15593.76    193.24 o 
  12   6   2    17220.79    18683.67    248.14 o 
  14   6   2     2362.39     2345.30     82.29 o 
  16   6   2     1437.94     1471.21     87.63 o 
  18   6   2     1583.04     1806.02    100.21 o 
  20   6   2      462.88      653.53     94.19 o 
  22   6   2      353.89      329.17    102.49 o 
  24   6   2      280.03      328.48    114.85 o 
  26   6   2      339.39      252.18    147.06 o 
  28   6   2      183.09      131.79    161.40 o 
 -31   7   2     3493.90     3461.37    279.24 o 
 -29   7   2      558.94      497.51    335.89 o 
 -27   7   2     6294.66     6390.72    308.69 o 
 -25   7   2     1756.76     2167.84    209.82 o 
 -23   7   2       18.28      -85.81    138.75 o 
 -21   7   2     1506.85     1782.73    104.48 o 
 -19   7   2    10270.13    10270.22    222.65 o 
 -17   7   2     4931.87     4803.94    133.82 o 
 -15   7   2    16378.85    16357.42    271.66 o 
 -13   7   2      729.69      943.91     63.89 o 
 -11   7   2    26312.75    26607.34    458.09 o 
  -9   7   2    43881.79    42577.70    695.15 o 
  -7   7   2      208.44      286.26     57.61 o 
  -5   7   2      316.27      435.45     50.46 o 
  -3   7   2    55198.41    51942.59    653.39 o 
  -1   7   2      326.24      469.10     35.06 o 
   1   7   2     7716.58     9933.61    130.23 o 
   3   7   2    24295.56    23374.40    264.51 o 
   5   7   2     3738.34     4226.19    111.47 o 
   7   7   2    12325.98    12330.83    176.10 o 
   9   7   2      718.73      905.13     49.87 o 
  11   7   2     7597.61     7290.36    115.90 o 
  13   7   2     4438.24     4276.00     95.59 o 
  15   7   2     8704.34     8100.74    151.48 o 
  17   7   2     1015.04     1144.47     93.31 o 
  19   7   2     4433.35     4435.80    141.80 o 
  21   7   2      387.37      412.13     96.84 o 
  23   7   2     2650.38     2946.95    137.86 o 
  25   7   2      628.49      581.16    145.77 o 
  27   7   2      629.10      710.19    177.07 o 
 -30   8   2      129.81        0.82    226.77 o 
 -28   8   2     3803.64     3721.12    262.64 o 
 -26   8   2      192.45      196.49    184.29 o 
 -24   8   2      206.08      210.05    178.39 o 
 -22   8   2     3430.32     3711.06    209.39 o 
 -20   8   2      384.82      385.93     85.68 o 
 -18   8   2    15573.55    14988.38    264.84 o 
 -16   8   2     2293.09     2385.03    112.95 o 
 -14   8   2       75.80       38.96     60.84 o 
 -12   8   2     8240.95     7707.82    153.08 o 
 -10   8   2      330.70      585.48     74.80 o 
  -8   8   2    40316.41    39886.52    657.33 o 
  -6   8   2     1400.31     1152.94     82.58 o 
  -4   8   2     6031.76     5971.81    108.33 o 
  -2   8   2     3524.20     2667.68     72.10 o 
   0   8   2     1913.70     1665.64     49.33 o 
   2   8   2    14706.07    15039.02    183.02 o 
   4   8   2    27964.86    27280.60    307.07 o 
   6   8   2      870.77      807.78     47.22 o 
   8   8   2      403.69      386.36     44.76 o 
  10   8   2     5345.53     4827.60     95.97 o 
  12   8   2     4075.84     4163.55    105.66 o 
  14   8   2     7133.14     7187.26    141.49 o 
  16   8   2    13918.01    13779.33    234.12 o 
  18   8   2      330.84      283.02     87.77 o 
  20   8   2     2180.52     2291.32    119.42 o 
  22   8   2      999.59      949.20    137.96 o 
  24   8   2     2753.77     2948.60    173.23 o 
  26   8   2     3014.38     3275.02    251.23 o 
 -29   9   2      599.68      395.12    218.98 o 
 -27   9   2       31.97     -187.40    187.40 o 
 -25   9   2      411.18      240.74    181.77 o 
 -23   9   2       30.29     -104.50    121.28 o 
 -21   9   2     3162.22     3264.50    156.35 o 
 -19   9   2     1423.11     1598.53    127.42 o 
 -17   9   2     2301.58     2446.33    150.08 o 
 -15   9   2     6699.99     6333.95    148.66 o 
 -13   9   2     1148.22      963.02     68.49 o 
 -11   9   2     1172.47     1314.85     89.36 o 
  -9   9   2    19599.74    18903.47    370.94 o 
  -7   9   2     2052.85     2317.58    208.70 o 
  -5   9   2     6367.93     6540.22    249.18 o 
  -3   9   2     2059.90     1808.25     68.77 o 
  -1   9   2    22820.78    24649.52    314.10 o 
   1   9   2    15955.70    17009.24    204.64 o 
   3   9   2    42833.53    41828.82    584.85 o 
   5   9   2      549.65      538.63     46.24 o 
   7   9   2      110.33       47.34     45.26 o 
   9   9   2     8670.99     9244.94    138.69 o 
  11   9   2     1411.92     1521.04     64.95 o 
  13   9   2       46.68        8.60     49.92 o 
  15   9   2     7043.09     7491.73    149.65 o 
  17   9   2     6538.11     6454.55    159.85 o 
  19   9   2      198.16      288.32     91.79 o 
  21   9   2      435.20      440.08    128.02 o 
  23   9   2     1718.60     1489.88    157.05 o 
  25   9   2     1123.23      933.12    160.47 o 
  27   9   2     2574.83     2269.06    216.12 o 
 -30  10   2      397.79      658.41    247.67 o 
 -28  10   2     1321.38     1176.20    226.79 o 
 -26  10   2      943.37     1017.06    210.64 o 
 -24  10   2      137.32      -26.59    178.92 o 
 -22  10   2     1574.64     1355.39    170.92 o 
 -20  10   2       65.97       87.50    101.28 o 
 -18  10   2      991.88     1306.51    146.11 o 
 -16  10   2     1630.97     1589.41    117.64 o 
 -14  10   2      531.14      620.46     91.02 o 
 -12  10   2     1596.80     1916.39    109.59 o 
 -10  10   2    12334.55    13263.58    272.36 o 
  -8  10   2     4186.99     4420.56    152.22 o 
  -6  10   2    11707.96    11128.66    240.25 o 
  -4  10   2    32654.95    35347.25    460.94 o 
  -2  10   2      939.15     1120.78     97.40 o 
   0  10   2     9652.20     9459.67    131.94 o 
   2  10   2      183.82      108.00     41.84 o 
   4  10   2     1132.27     1212.13     54.79 o 
   6  10   2     1044.12      964.28     55.34 o 
   8  10   2     1743.03     1838.84     85.70 o 
  10  10   2     4884.58     4981.42    186.89 o 
  12  10   2     1054.54      946.17     60.56 o 
  14  10   2      578.04      595.12     69.93 o 
  16  10   2     1708.53     1924.43    101.67 o 
  18  10   2      497.92      474.63    115.32 o 
  20  10   2      104.96        1.61    119.01 o 
  22  10   2      885.27      871.99    139.25 o 
  24  10   2      280.76      156.59    169.48 o 
  26  10   2       44.55      -31.93    179.59 o 
 -29  11   2        6.28      190.18    216.12 o 
 -27  11   2     4081.89     4081.38    457.97 o 
 -25  11   2     3607.79     3940.37    262.89 o 
 -23  11   2       26.50       61.51    128.57 o 
 -21  11   2     1080.50     1156.00    123.62 o 
 -19  11   2     5403.58     5640.10    201.22 o 
 -17  11   2      110.63      -48.20     98.07 o 
 -15  11   2     9027.77     9086.17    231.45 o 
 -13  11   2    10787.90    10783.73    249.81 o 
 -11  11   2    17535.88    18153.28    350.47 o 
  -9  11   2    26680.46    27609.53    489.57 o 
  -7  11   2     6422.43     6162.76    177.74 o 
  -5  11   2    21810.88    22004.51    404.73 o 
  -3  11   2    21232.58    21751.89    274.68 o 
  -1  11   2     8666.94     9123.44    171.56 o 
   1  11   2    16756.56    17146.56    211.62 o 
   3  11   2    11681.80    12080.07    163.98 o 
   5  11   2    20076.86    20947.38    253.68 o 
   7  11   2    22540.26    22829.79    275.26 o 
   9  11   2      769.36      821.29     59.72 o 
  11  11   2    16534.80    17379.88    228.02 o 
  13  11   2     4702.43     5050.65    114.52 o 
  15  11   2      295.38      204.68     71.50 o 
  17  11   2     5635.90     6037.67    189.32 o 
  19  11   2     5412.94     5965.52    206.59 o 
  21  11   2      540.04      573.48    133.19 o 
  23  11   2     6610.43     6452.86    470.05 o 
  25  11   2     1258.07      888.63    233.87 o 
 -28  12   2     1277.28     1870.04    317.57 o 
 -26  12   2       20.12      -86.50    199.04 o 
 -24  12   2      997.58      829.35    199.04 o 
 -22  12   2     4628.03     4928.49    269.22 o 
 -20  12   2      553.57      580.81    122.54 o 
 -18  12   2    15674.06    15928.62    339.73 o 
 -16  12   2     8767.27     9501.68    249.81 o 
 -14  12   2     2871.88     2950.93    137.38 o 
 -12  12   2    54436.23    56923.50    943.99 o 
 -10  12   2      377.76      420.82    101.94 o 
  -8  12   2      243.17      152.91     81.74 o 
  -6  12   2    25180.60    25856.73    552.17 o 
  -4  12   2     5960.69     6212.97    141.82 o 
  -2  12   2    35089.27    34681.92    418.41 o 
   0  12   2    19530.91    19936.11    293.42 o 
   2  12   2      241.85      234.38     58.39 o 
   4  12   2    21130.15    21537.27    262.48 o 
   6  12   2     5788.02     5925.05    116.20 o 
   8  12   2     5048.29     5016.28    110.31 o 
  10  12   2    14251.59    14480.97    215.69 o 
  12  12   2      897.72      891.52     65.55 o 
  14  12   2      593.65      629.67     97.63 o 
  16  12   2     2969.05     2937.25    129.64 o 
  18  12   2     2444.64     2247.10    145.09 o 
  20  12   2     6576.82     7330.83    263.14 o 
  22  12   2     1543.07     1247.13    179.40 o 
  24  12   2      370.88      367.92    181.46 o 
 -27  13   2       56.37      -88.32    210.64 o 
 -25  13   2       23.22       14.62    232.38 o 
 -23  13   2      385.34      331.59    146.62 o 
 -21  13   2     2051.64     2071.74    149.08 o 
 -19  13   2     2463.43     2954.17    212.85 o 
 -17  13   2     1925.57     2227.09    192.68 o 
 -15  13   2    10687.74    10899.54    271.61 o 
 -13  13   2     7049.15     7601.07    221.46 o 
 -11  13   2     7671.65     8642.55    231.51 o 
  -9  13   2     1969.26     2112.49    126.91 o 
  -7  13   2      231.37      242.55     92.32 o 
  -5  13   2    24891.24    28697.53    512.39 o 
  -3  13   2     4094.84     4374.15    104.11 o 
  -1  13   2     1661.90     1757.54     69.13 o 
   1  13   2    12532.10    13094.02    176.77 o 
   3  13   2      343.76      332.58     53.75 o 
   5  13   2      609.10      738.37     61.48 o 
   7  13   2    15783.59    16010.02    215.86 o 
   9  13   2      918.65     1163.50    188.07 o 
  11  13   2       52.68      -58.74     58.74 o 
  13  13   2      278.14      313.39     84.64 o 
  15  13   2     2304.88     2515.12    125.16 o 
  17  13   2     3569.95     3526.99    189.58 o 
  19  13   2     1476.26     1601.71    173.32 o 
  21  13   2        1.44       75.82    158.07 o 
  23  13   2     4887.37     4414.56    252.16 o 
  25  13   2     1116.31      815.61    198.04 o 
 -28  14   2        5.24       42.39    225.15 o 
 -26  14   2       84.26      199.90    210.64 o 
 -24  14   2     8538.17     7803.59    409.96 o 
 -22  14   2      937.26      792.46    187.40 o 
 -20  14   2      498.93      585.95    130.52 o 
 -18  14   2      165.77      263.62    121.27 o 
 -16  14   2      444.63      403.90    118.79 o 
 -14  14   2      362.72      906.52    186.89 o 
 -12  14   2     3156.90     3218.62    155.43 o 
 -10  14   2     2074.80     2344.85    178.39 o 
  -8  14   2    12291.45    13243.52    299.73 o 
  -6  14   2     3352.64     3593.07    148.51 o 
  -4  14   2      102.32      -41.08     59.04 o 
  -2  14   2      832.14     1087.69    296.88 o 
   0  14   2      159.97      -14.76     48.80 o 
   2  14   2        6.41      -35.29     50.75 o 
   4  14   2     6932.50     7101.65    132.23 o 
   6  14   2      199.80      153.74     61.62 o 
   8  14   2     1951.78     2009.69     81.41 o 
  10  14   2     7526.04     7707.23    165.90 o 
  12  14   2     4469.59     4592.37    135.09 o 
  14  14   2      675.83      637.24    104.37 o 
  16  14   2     1090.41      988.12    136.46 o 
  18  14   2        0.30        2.81    151.58 o 
  20  14   2      132.84      100.39    164.59 o 
  22  14   2      197.75      -62.12    173.32 o 
  24  14   2      244.75       70.39    201.05 o 
 -27  15   2     3350.29     3160.13    279.77 o 
 -25  15   2     5231.43     5337.61    328.66 o 
 -23  15   2     8492.12     8473.53    299.73 o 
 -21  15   2     4364.59     4434.46    259.50 o 
 -19  15   2     2090.98     2303.21    223.70 o 
 -17  15   2       15.11      -10.02    116.95 o 
 -15  15   2     3522.38     4186.72    185.73 o 
 -13  15   2       70.89      -50.80    110.80 o 
 -11  15   2      889.45      687.46    124.59 o 
  -9  15   2     7125.54     7255.09    225.39 o 
  -7  15   2     5125.51     5521.16    198.94 o 
  -5  15   2     6981.44     6903.74    207.99 o 
  -3  15   2    10843.82    11056.76    263.48 o 
  -1  15   2      639.10      457.62     84.81 o 
   1  15   2     7326.07     7059.62    127.30 o 
   3  15   2     8373.69     8356.02    142.62 o 
   5  15   2     6128.46     6436.60    130.95 o 
   7  15   2    28120.04    28951.77    351.93 o 
   9  15   2      336.54      202.64     85.83 o 
  11  15   2    19865.73    20630.28    431.81 o 
  13  15   2     8943.83     9287.62    213.05 o 
  15  15   2      632.94      653.18    133.36 o 
  17  15   2     2653.56     2286.07    184.93 o 
  19  15   2     1902.56     1896.58    186.10 o 
  21  15   2      524.37      315.22    178.10 o 
  23  15   2     1049.40      852.51    237.86 o 
 -26  16   2      211.00       77.50    227.08 o 
 -24  16   2     2206.12     2371.75    430.51 o 
 -22  16   2     2772.92     3044.56    246.86 o 
 -20  16   2       37.80      -56.74    135.18 o 
 -18  16   2      145.04      179.42    137.50 o 
 -16  16   2     1631.49     2130.81    157.50 o 
 -14  16   2      153.43      187.90    125.22 o 
 -12  16   2     2620.88     2645.38    162.32 o 
 -10  16   2       31.73      -19.09    116.86 o 
  -8  16   2     1691.13     1643.69    136.24 o 
  -6  16   2     7018.28     6687.88    221.12 o 
  -4  16   2      210.30      -41.91    106.57 o 
  -2  16   2     4032.47     4100.91    175.42 o 
   0  16   2     5734.42     5887.27    119.97 o 
   2  16   2      428.74      354.07     83.33 o 
   4  16   2     7206.17     7502.18    214.27 o 
   6  16   2       28.20      -80.53     80.53 o 
   8  16   2    22027.27    21464.68    544.33 o 
  10  16   2     6918.74     6956.62    191.00 o 
  12  16   2     5672.64     6150.29    187.17 o 
  14  16   2      116.14      121.12    135.20 o 
  16  16   2     2822.47     2933.01    169.98 o 
  18  16   2      599.74      346.54    164.38 o 
  20  16   2     1315.23     1436.06    193.05 o 
  22  16   2      789.18      827.37    201.31 o 
 -25  17   2      132.65     -224.77    224.77 o 
 -23  17   2      323.97      300.66    182.30 o 
 -21  17   2      311.70       99.63    200.26 o 
 -19  17   2      608.21      798.67    147.52 o 
 -17  17   2        7.49     -104.02    181.22 o 
 -15  17   2      457.01      486.17    151.31 o 
 -13  17   2      537.52      534.93    142.17 o 
 -11  17   2        0.09     -135.92    135.92 o 
  -9  17   2      922.30      784.21    137.14 o 
  -7  17   2     1236.53     1690.57    142.61 o 
  -5  17   2      128.87       39.95    117.09 o 
  -3  17   2      632.61      668.43    124.84 o 
  -1  17   2     2319.61     2382.40    151.80 o 
   1  17   2     1009.50      872.40     71.67 o 
   3  17   2     1076.99     1019.20     88.80 o 
   5  17   2      949.33      907.03     92.26 o 
   7  17   2      186.99       -0.91     90.32 o 
   9  17   2      324.10      113.02    109.53 o 
  11  17   2      642.00      383.27    114.81 o 
  13  17   2      315.69      303.28    114.49 o 
  15  17   2      777.55      684.16    147.45 o 
  17  17   2      698.02      952.44    212.95 o 
  19  17   2      217.90     -119.75    171.52 o 
  21  17   2       69.94      -76.12    237.86 o 
 -24  18   2     1139.59      809.93    241.91 o 
 -22  18   2      227.24      -10.93    211.64 o 
 -20  18   2      809.80     1156.02    189.30 o 
 -18  18   2      455.51       79.81    148.17 o 
 -16  18   2     3380.13     3601.68    266.17 o 
 -14  18   2      629.81      515.91    192.55 o 
 -12  18   2     3470.04     3638.06    430.41 o 
 -10  18   2       43.72     -130.50    130.50 o 
  -8  18   2      443.15      214.15    132.66 o 
  -6  18   2      113.20       47.85    124.30 o 
  -4  18   2      487.47      342.42    129.77 o 
  -2  18   2      229.78      101.16    133.09 o 
   0  18   2      676.16      853.51    146.19 o 
   2  18   2     4904.99     4848.68    128.47 o 
   4  18   2     2180.01     2152.36    106.63 o 
   6  18   2     1451.56     1544.92    122.09 o 
   8  18   2     7370.36     7226.50    200.57 o 
  10  18   2      958.80      751.29    122.96 o 
  12  18   2       73.79      -35.03    118.91 o 
  14  18   2     7112.89     6591.90    231.50 o 
  16  18   2     1403.26      964.12    165.33 o 
  18  18   2        2.97     -177.59    177.59 o 
  20  18   2     1437.24     1335.35    207.53 o 
 -23  19   2       16.26     -183.21    183.21 o 
 -21  19   2     1409.93     1177.48    240.94 o 
 -19  19   2     1560.43     1585.69    181.78 o 
 -17  19   2     1160.01     1242.66    174.72 o 
 -15  19   2     3983.78     3980.49    214.84 o 
 -13  19   2     3792.58     3350.96    200.87 o 
 -11  19   2      109.45       40.22    148.92 o 
  -9  19   2      203.55      165.06    155.74 o 
  -7  19   2      886.26      518.93    161.40 o 
  -5  19   2      165.72     -126.12    192.55 o 
  -3  19   2      305.38       85.76    134.17 o 
  -1  19   2     2079.73     1802.45    125.70 o 
   1  19   2    12655.42    13777.75    675.45 o 
   3  19   2     3473.77     3414.79    198.57 o 
   5  19   2     4134.48     4148.42    151.07 o 
   7  19   2      139.67      155.31    115.10 o 
   9  19   2        4.68     -115.81    115.81 o 
  11  19   2     1240.16     1370.07    135.98 o 
  13  19   2      607.68      452.59    133.08 o 
  15  19   2       47.31      264.52    159.44 o 
  17  19   2      304.38      510.69    169.37 o 
  19  19   2     3045.31     2875.66    235.37 o 
 -22  20   2      290.92       -9.13    193.91 o 
 -20  20   2       75.75     -162.66    162.66 o 
 -18  20   2      574.46      534.59    167.58 o 
 -16  20   2     3695.76     4380.43    336.96 o 
 -14  20   2     1277.96     1311.78    184.21 o 
 -12  20   2      506.34      780.43    173.97 o 
 -10  20   2       37.41      -81.88    147.31 o 
  -8  20   2     1566.17      969.95    155.09 o 
  -6  20   2       14.38     -135.89    135.89 o 
  -4  20   2      450.30      193.08    204.77 o 
  -2  20   2      186.57      154.97    144.02 o 
   0  20   2     3229.69     2765.39    188.69 o 
   2  20   2       41.51     -146.64    146.64 o 
   4  20   2    13617.25    14159.12    809.84 o 
   6  20   2      658.16      475.91    134.64 o 
   8  20   2     6779.63     7174.00    309.07 o 
  10  20   2      600.42      365.87    131.86 o 
  12  20   2      404.77      152.00    135.38 o 
  14  20   2      110.62       39.80    159.48 o 
  16  20   2     1672.51     1756.00    186.13 o 
  18  20   2      258.01      275.52    271.84 o 
 -21  21   2       89.34     -252.27    252.27 o 
 -19  21   2        1.73     -245.22    245.22 o 
 -17  21   2      139.78      -14.17    169.22 o 
 -15  21   2        0.15     -160.30    160.30 o 
 -13  21   2      923.55      696.58    173.34 o 
 -11  21   2     1275.99     1262.85    175.34 o 
  -9  21   2        1.95       -8.61    150.12 o 
  -7  21   2      334.74      -14.86    151.39 o 
  -5  21   2      597.53      321.64    156.48 o 
  -3  21   2      854.05      550.24    157.90 o 
  -1  21   2     1786.08     1487.08    175.75 o 
   1  21   2       65.38     -146.64    146.64 o 
   3  21   2     1381.41     1424.33    178.87 o 
   5  21   2      987.72      970.14    173.95 o 
   7  21   2     1817.30     1491.61    187.96 o 
   9  21   2      192.15      137.99    143.84 o 
  11  21   2      167.84      163.00    137.28 o 
  13  21   2       22.68     -137.30    137.30 o 
  15  21   2       72.70      -84.39    172.96 o 
  17  21   2      467.78       32.89    195.55 o 
 -18  22   2     3474.87     3465.41    458.72 o 
 -16  22   2      542.71      409.05    204.72 o 
 -14  22   2       43.11     -192.55    192.55 o 
 -12  22   2     4509.69     4204.60    280.33 o 
 -10  22   2     3182.99     2973.03    208.66 o 
  -8  22   2      523.98      408.72    162.47 o 
  -6  22   2      568.28      189.45    161.23 o 
  -4  22   2       43.32     -153.87    153.87 o 
  -2  22   2     4009.71     3307.92    210.04 o 
   0  22   2     1606.99     1505.60    198.21 o 
   2  22   2      965.18      526.12    173.56 o 
   4  22   2     7997.40     7997.12    441.73 o 
   6  22   2     2219.85     1952.97    354.23 o 
   8  22   2      684.27      578.33    185.12 o 
  10  22   2       44.39     -168.60    168.60 o 
  12  22   2      363.00      259.33    191.83 o 
  14  22   2      477.06      561.95    210.18 o 
  16  22   2     1511.57      934.20    226.67 o 
 -17  23   2      167.76     -184.78    184.78 o 
 -15  23   2     2874.46     2740.55    227.55 o 
 -13  23   2     1381.27     1549.88    199.33 o 
 -11  23   2     5047.44     4057.09    231.69 o 
  -9  23   2      696.07      367.10    239.48 o 
  -7  23   2      121.30     -262.27    269.00 o 
  -5  23   2     5005.63     3665.85    396.43 o 
  -3  23   2      518.35       79.65    282.82 o 
  -1  23   2      579.40      128.50    274.67 o 
   1  23   2     3241.09     2491.55    291.67 o 
   3  23   2     3281.75     3219.53    260.51 o 
   5  23   2     1038.16      952.36    191.09 o 
   7  23   2     4364.41     4244.59    300.15 o 
   9  23   2        4.07     -176.90    176.90 o 
  11  23   2      185.50      167.60    191.40 o 
  13  23   2      928.62      375.91    205.58 o 
 -14  24   2       45.74     -186.66    186.66 o 
 -12  24   2      726.83      679.06    194.28 o 
 -10  24   2     1003.72      886.35    292.68 o 
  -8  24   2     1443.79      988.81    266.17 o 
  -6  24   2        5.85     -171.07    171.07 o 
  -4  24   2      964.12      725.44    187.96 o 
  -2  24   2      195.08     -177.57    180.91 o 
   0  24   2     1222.93      652.56    190.33 o 
   2  24   2      664.68      749.76    226.53 o 
   4  24   2     1469.01     1262.91    203.40 o 
   6  24   2      176.28       45.85    182.94 o 
   8  24   2        7.55      -24.32    187.39 o 
  10  24   2     1064.89     1218.69    211.08 o 
  12  24   2      196.80     -199.95    199.95 o 
 -13  25   2      774.69      470.21    203.99 o 
 -11  25   2      204.77     -187.35    187.35 o 
  -9  25   2       92.14     -178.38    229.36 o 
  -7  25   2       14.79      -50.83    185.29 o 
  -5  25   2        0.83     -178.10    178.10 o 
  -3  25   2       13.08     -194.34    194.34 o 
  -1  25   2      152.97     -179.37    185.98 o 
   1  25   2     1007.98      628.50    215.20 o 
   3  25   2      459.98      212.28    191.09 o 
   5  25   2        0.46     -133.08    190.67 o 
   7  25   2      308.17       23.57    220.87 o 
   9  25   2      153.75      -88.19    195.58 o 
 -10  26   2      203.69      -31.83    195.28 o 
  -8  26   2       68.17     -186.97    186.97 o 
  -6  26   2       42.48      -63.73    187.96 o 
  -4  26   2      203.05     -139.80    196.10 o 
  -2  26   2     2994.00     2264.02    231.65 o 
   0  26   2       66.49     -156.91    218.04 o 
   2  26   2      119.55      120.86    243.52 o 
   4  26   2     1614.77     1336.44    219.88 o 
   6  26   2       58.17     -177.77    200.19 o 
 -33   1   3     1458.86     1236.49    192.44 o 
 -31   1   3      628.74      281.19    163.97 o 
 -29   1   3     5819.97     5939.00    237.62 o 
 -27   1   3      926.83     1132.80    208.08 o 
 -25   1   3      673.75      632.99    129.30 o 
 -23   1   3      126.45       -2.28     75.36 o 
 -21   1   3      232.13      300.52     81.82 o 
 -19   1   3      572.08      628.72     93.00 o 
 -17   1   3    11456.72    11327.65    242.88 o 
 -15   1   3       63.72       58.85     73.08 o 
 -13   1   3    36166.91    36252.00    598.25 o 
 -11   1   3    49884.07    48640.08    781.78 o 
  -9   1   3     4895.59     5459.31    134.66 o 
  -7   1   3      661.36      601.63     35.78 o 
  -5   1   3     4050.32     4217.85     81.34 o 
  -3   1   3     3575.97     3571.53     76.77 o 
  -1   1   3     1921.06     1879.14     51.60 o 
   1   1   3     9677.89     9290.67    116.82 o 
   3   1   3    57000.35    54945.09    582.93 o 
   5   1   3     9829.55     9323.68    124.04 o 
   7   1   3     2046.27     2354.50     58.02 o 
   9   1   3    21541.53    21983.34    301.73 o 
  11   1   3     1834.79     1862.66     74.41 o 
  13   1   3      717.42      671.46     69.05 o 
  15   1   3     4349.81     4391.68    129.12 o 
  17   1   3      683.29      554.30     85.41 o 
  19   1   3     6562.83     6638.42    178.05 o 
  21   1   3    45764.40    46346.12    632.66 o 
  23   1   3     2358.64     2614.50    142.38 o 
  25   1   3     4327.70     4152.83    191.55 o 
  27   1   3     7069.22     7090.55    228.74 o 
 -32   2   3     2792.92     3230.45    212.23 o 
 -30   2   3      902.40      687.03    163.97 o 
 -28   2   3      259.98      279.79    141.58 o 
 -26   2   3     3417.66     3951.01    181.37 o 
 -24   2   3      790.30      782.84     99.55 o 
 -22   2   3      399.69      377.35    101.24 o 
 -20   2   3     5385.73     5154.62    174.91 o 
 -18   2   3      130.91      189.29     82.88 o 
 -16   2   3    17195.78    16576.24    315.97 o 
 -14   2   3    42558.82    41141.41    679.14 o 
 -12   2   3    27242.35    26941.91    459.77 o 
 -10   2   3   110610.21   107733.13   1685.90 o 
  -8   2   3      140.08      295.27     37.56 o 
  -6   2   3     1782.45     1516.97     47.61 o 
  -4   2   3      817.93      582.02     37.56 o 
  -2   2   3      868.83     1280.90     43.51 o 
   0   2   3      151.21      293.02     31.31 o 
   2   2   3   143595.89   145380.14   1512.88 o 
   4   2   3     1484.43     1680.91     44.69 o 
   6   2   3    79925.33    80269.09    907.06 o 
   8   2   3    39607.70    38641.02    455.60 o 
  10   2   3     3686.34     3652.27    106.74 o 
  12   2   3     2657.36     2611.29     94.87 o 
  14   2   3       95.65      158.08     75.54 o 
  16   2   3     1403.00     1384.12     91.75 o 
  18   2   3     1311.24     1433.51    101.86 o 
  20   2   3      606.14      734.56    104.69 o 
  22   2   3    15380.94    15267.93    395.56 o 
  24   2   3      285.99      387.75    120.84 o 
  26   2   3     3437.74     3776.08    172.60 o 
 -31   3   3       29.03      -64.55    199.04 o 
 -29   3   3      602.49      677.45    153.71 o 
 -27   3   3      385.61      637.17    140.82 o 
 -25   3   3     3857.17     3682.31    174.27 o 
 -23   3   3     4578.20     4566.44    147.83 o 
 -21   3   3      101.95       75.84     73.98 o 
 -19   3   3     6779.45     6791.41    182.95 o 
 -17   3   3    11581.48    11955.67    252.78 o 
 -15   3   3    18634.78    19760.91    361.35 o 
 -13   3   3    36503.61    36505.79    606.03 o 
 -11   3   3    17800.52    17717.92    317.78 o 
  -9   3   3    25012.32    26730.56    386.44 o 
  -7   3   3    13581.64    12572.03    165.29 o 
  -5   3   3      190.87      206.78     28.97 o 
  -3   3   3    36531.66    33807.04    387.40 o 
  -1   3   3    17659.00    20433.58    243.75 o 
   1   3   3     3702.81     3865.30     69.10 o 
   3   3   3    64553.20    67759.59    717.05 o 
   5   3   3    35949.39    38444.63    418.19 o 
   7   3   3        9.54      -32.95     32.95 o 
   9   3   3     4658.11     4518.29     85.17 o 
  11   3   3       51.84       43.54     47.92 o 
  13   3   3      138.84      142.29     61.78 o 
  15   3   3     3127.62     3219.27    108.02 o 
  17   3   3      739.84      853.82     89.48 o 
  19   3   3     3370.13     3129.43    126.00 o 
  21   3   3     3485.20     3383.40    136.84 o 
  23   3   3      101.53      212.42    115.86 o 
  25   3   3      329.66      498.52    127.74 o 
  27   3   3       63.50      -64.86    135.95 o 
 -32   4   3      179.72      452.41    218.46 o 
 -30   4   3      362.44      367.74    218.51 o 
 -28   4   3     2241.92     2412.57    243.52 o 
 -26   4   3     1082.81      904.43    139.48 o 
 -24   4   3     3342.05     3785.24    159.10 o 
 -22   4   3        4.20      -46.78     77.86 o 
 -20   4   3      622.78      736.07     87.34 o 
 -18   4   3      384.95      237.38     68.48 o 
 -16   4   3     2747.99     2662.91    114.43 o 
 -14   4   3     1600.22     1573.31    109.08 o 
 -12   4   3    13067.41    13938.31    268.55 o 
 -10   4   3       15.49       18.83     61.05 o 
  -8   4   3      862.96      943.47     39.90 o 
  -6   4   3     2262.15     2120.13     89.32 o 
  -4   4   3     1124.41     1015.09     41.23 o 
  -2   4   3     1653.74     1723.83     47.14 o 
   0   4   3     2507.84     2395.45     61.17 o 
   2   4   3    32634.57    34657.16    377.76 o 
   4   4   3       68.72       90.28     39.67 o 
   6   4   3     3705.97     3914.09     78.76 o 
   8   4   3    25324.57    28501.04    321.89 o 
  10   4   3     3594.53     3555.11     92.95 o 
  12   4   3      468.36      386.01     55.21 o 
  14   4   3        4.06      -58.85     65.23 o 
  16   4   3        0.34      -44.94     81.27 o 
  18   4   3       45.59      -85.41     85.41 o 
  20   4   3      348.09      213.75     97.28 o 
  22   4   3      566.23      399.43    111.63 o 
  24   4   3      508.29      452.89    121.87 o 
  26   4   3       75.20      -21.31    128.61 o 
 -31   5   3     1710.93     1816.32    302.48 o 
 -29   5   3     6700.62     6860.54    308.18 o 
 -27   5   3       63.83     -170.22    170.22 o 
 -25   5   3    15131.16    14858.60    333.65 o 
 -23   5   3     2209.33     2339.87    159.44 o 
 -21   5   3     1230.74     1348.84    105.46 o 
 -19   5   3     5373.98     5288.99    145.34 o 
 -17   5   3     2711.57     2551.27     97.11 o 
 -15   5   3     4565.04     4416.28    148.02 o 
 -13   5   3    17151.38    15228.75    289.24 o 
 -11   5   3    17923.94    18208.20    284.00 o 
  -9   5   3    23089.78    23638.27    417.42 o 
  -7   5   3    14410.23    13582.82    177.20 o 
  -5   5   3    12922.90    13907.28    178.90 o 
  -3   5   3    20540.83    19028.14    216.47 o 
  -1   5   3     2681.09     2509.81    111.90 o 
   1   5   3      787.33      630.05     36.21 o 
   3   5   3    55049.85    55709.14    595.93 o 
   5   5   3    17963.11    18162.00    248.38 o 
   7   5   3    15873.70    17215.25    338.31 o 
   9   5   3    26273.13    26086.17    300.94 o 
  11   5   3     6540.55     7030.07    127.34 o 
  13   5   3     1379.81     1301.74     79.14 o 
  15   5   3     5206.07     5182.79    141.59 o 
  17   5   3     1605.90     1644.94    102.19 o 
  19   5   3      402.82      528.66     95.74 o 
  21   5   3     3792.43     4030.74    150.16 o 
  23   5   3      340.04      240.99    112.45 o 
  25   5   3     2823.89     2816.31    166.70 o 
  27   5   3      531.94      328.47    142.50 o 
 -32   6   3     6591.44     6737.01    431.60 o 
 -30   6   3     2207.47     2275.39    233.77 o 
 -28   6   3      610.81      612.09    218.25 o 
 -26   6   3    21838.77    22164.07    879.59 o 
 -24   6   3      152.81      156.27    147.81 o 
 -22   6   3     2973.95     3158.64    135.22 o 
 -20   6   3     7044.32     7152.64    173.12 o 
 -18   6   3      104.76      201.47     86.85 o 
 -16   6   3     7600.88     7291.41    160.46 o 
 -14   6   3     5994.70     5518.45    158.07 o 
 -12   6   3     1262.53     1115.40     62.55 o 
 -10   6   3    15883.02    15533.25    248.79 o 
  -8   6   3       52.27       30.74     58.29 o 
  -6   6   3    28290.75    27532.89    330.43 o 
  -4   6   3     8504.60     7090.35     99.83 o 
  -2   6   3     5662.41     5500.82     86.33 o 
   0   6   3     2460.11     2186.38     57.41 o 
   2   6   3      319.05       99.28     33.12 o 
   4   6   3      398.47      455.01     43.42 o 
   6   6   3    26449.73    24751.64    284.20 o 
   8   6   3     5294.02     6840.15    112.60 o 
  10   6   3     2188.48     2042.59     65.81 o 
  12   6   3     1936.37     1831.54     89.20 o 
  14   6   3     2269.29     2278.36     95.00 o 
  16   6   3     2211.71     2530.48    110.30 o 
  18   6   3     8874.55     8747.54    196.83 o 
  20   6   3      526.86      477.56    105.28 o 
  22   6   3     2948.31     3037.16    141.32 o 
  24   6   3      255.77      457.32    120.07 o 
  26   6   3      760.66      505.10    163.48 o 
 -31   7   3     1685.54     1491.81    242.24 o 
 -29   7   3     2740.46     2575.08    247.94 o 
 -27   7   3       27.39      124.87    187.40 o 
 -25   7   3      292.46      102.57    240.10 o 
 -23   7   3     3459.96     3625.74    203.88 o 
 -21   7   3     1275.05     1410.26    117.44 o 
 -19   7   3     2614.63     2590.02    107.81 o 
 -17   7   3     3577.49     3536.21    115.35 o 
 -15   7   3     1225.59     1294.07     73.65 o 
 -13   7   3     5706.70     5471.61    126.09 o 
 -11   7   3    25589.97    25497.34    378.86 o 
  -9   7   3     3998.69     3858.49    115.83 o 
  -7   7   3     7807.46     7367.63    127.16 o 
  -5   7   3     1200.27     1356.78     61.13 o 
  -3   7   3     8041.36     7714.07    106.94 o 
  -1   7   3    10151.92     9724.78    129.28 o 
   1   7   3    11717.61    12625.79    161.96 o 
   3   7   3     4643.99     4260.35     84.83 o 
   5   7   3       47.24      106.39     40.32 o 
   7   7   3    11037.52    13718.88    176.27 o 
   9   7   3    10993.64    10960.93    153.08 o 
  11   7   3     6292.14     6346.44    128.97 o 
  13   7   3      215.35       92.10     62.64 o 
  15   7   3     2558.73     2796.93    111.27 o 
  17   7   3       11.59      -83.44     83.44 o 
  19   7   3      966.27      938.54    106.39 o 
  21   7   3     2754.60     2738.22    144.25 o 
  23   7   3        6.13      -38.72    117.80 o 
  25   7   3        8.77      -71.90    148.74 o 
 -30   8   3     1029.28      617.39    238.00 o 
 -28   8   3      150.50      -75.31    195.88 o 
 -26   8   3      125.18      -29.85    180.76 o 
 -24   8   3      826.95      764.00    161.20 o 
 -22   8   3      124.98      131.20    107.06 o 
 -20   8   3     1456.55     1724.79    125.74 o 
 -18   8   3       90.68       20.84     93.41 o 
 -16   8   3     2242.36     2144.71     93.43 o 
 -14   8   3     5487.66     5581.89    109.87 o 
 -12   8   3     9465.08    10179.22    227.86 o 
 -10   8   3      242.14      140.82     71.09 o 
  -8   8   3       12.66       -7.61     42.64 o 
  -6   8   3       10.38      -40.95     69.93 o 
  -4   8   3     4668.44     4788.23     87.42 o 
  -2   8   3       16.42       22.00     32.48 o 
   0   8   3      499.48      743.06     78.96 o 
   2   8   3    21005.11    22076.49    258.52 o 
   4   8   3      882.34     1008.73     50.96 o 
   6   8   3       93.54      118.00     45.25 o 
   8   8   3    12001.85    12030.54    164.99 o 
  10   8   3      392.53      264.41     51.80 o 
  12   8   3      840.22      746.06     70.26 o 
  14   8   3        3.65       -2.41     75.25 o 
  16   8   3     1178.16     1285.37     95.93 o 
  18   8   3       36.75      -88.95     88.95 o 
  20   8   3      538.22      407.25    102.18 o 
  22   8   3       74.49       32.96    107.37 o 
  24   8   3      560.17      544.61    153.61 o 
  26   8   3       39.02       80.30    159.40 o 
 -31   9   3      476.16      255.39    227.80 o 
 -29   9   3     2561.87     2769.49    256.80 o 
 -27   9   3     1801.73     1807.76    518.57 o 
 -25   9   3     1474.22     1514.59    323.70 o 
 -23   9   3      874.60      750.00    123.44 o 
 -21   9   3       74.37      -18.98    104.78 o 
 -19   9   3     1381.75     1668.70    124.38 o 
 -17   9   3    14298.64    14922.59    316.45 o 
 -15   9   3      314.12      181.47     89.36 o 
 -13   9   3     6615.87     6066.70    181.22 o 
 -11   9   3    19502.25    20445.58    375.12 o 
  -9   9   3    22107.35    22097.14    402.50 o 
  -7   9   3     6922.32     6517.31    222.26 o 
  -5   9   3      532.69      435.40     61.41 o 
  -3   9   3     3533.26     2983.60     77.86 o 
  -1   9   3    13094.58    12888.04    166.72 o 
   1   9   3     6315.04     5996.25    103.21 o 
   3   9   3    19567.30    19496.29    235.80 o 
   5   9   3     5472.03     5303.98    100.46 o 
   7   9   3        3.75      -46.88     46.88 o 
   9   9   3    33883.26    34888.83    398.33 o 
  11   9   3      922.90      812.70     61.82 o 
  13   9   3     3629.57     3718.52    108.21 o 
  15   9   3      258.54      433.56     82.07 o 
  17   9   3        7.57      -49.11     81.96 o 
  19   9   3       71.34       14.30     95.38 o 
  21   9   3     4428.61     4460.86    218.52 o 
  23   9   3       16.87      -98.72    139.25 o 
  25   9   3     1405.35     1443.52    174.89 o 
 -30  10   3     1097.28      749.30    233.77 o 
 -28  10   3      996.17      900.80    218.98 o 
 -26  10   3     2861.81     3236.74    353.13 o 
 -24  10   3       98.67       38.91    148.87 o 
 -22  10   3     1296.16     1528.19    133.01 o 
 -20  10   3     4094.67     4536.29    189.45 o 
 -18  10   3      201.62      240.36    103.81 o 
 -16  10   3    15828.86    16144.97    332.50 o 
 -14  10   3     1179.88     1337.70    109.59 o 
 -12  10   3    33855.32    36248.93    622.06 o 
 -10  10   3    18261.04    17581.15    340.28 o 
  -8  10   3       42.10       73.29     73.75 o 
  -6  10   3     1476.17     1453.53     68.73 o 
  -4  10   3    27026.70    26226.21    323.62 o 
  -2  10   3     6341.79     7157.58    288.90 o 
   0  10   3    55299.32    56368.95    610.20 o 
   2  10   3    14813.13    14430.40    187.08 o 
   4  10   3     2999.03     3425.06    133.79 o 
   6  10   3     9331.12     9195.28    140.97 o 
   8  10   3    13938.53    14095.06    190.47 o 
  10  10   3     7870.39     7672.01    134.50 o 
  12  10   3    15870.21    16225.23    236.73 o 
  14  10   3     1216.96      983.83     82.24 o 
  16  10   3     2180.60     2312.33    143.30 o 
  18  10   3     4800.07     4923.92    204.75 o 
  20  10   3      297.04      328.29    131.59 o 
  22  10   3     1812.99     1793.53    208.78 o 
  24  10   3     4814.98     4580.34    269.70 o 
 -29  11   3      766.74      595.78    227.75 o 
 -27  11   3      539.83      317.46    210.64 o 
 -25  11   3      654.17      816.45    177.51 o 
 -23  11   3      742.34      766.27    133.01 o 
 -21  11   3       27.86      133.35    116.51 o 
 -19  11   3      180.04      351.34    109.85 o 
 -17  11   3     2461.94     2881.58    144.70 o 
 -15  11   3     2105.32     2766.78    137.38 o 
 -13  11   3     1217.03     1586.67    115.95 o 
 -11  11   3     6833.34     6666.05    195.79 o 
  -9  11   3      732.92      837.74    161.40 o 
  -7  11   3      937.49      819.32     92.05 o 
  -5  11   3     5105.14     5188.02    114.53 o 
  -3  11   3     1376.91     1393.86     54.81 o 
  -1  11   3     2479.83     2434.96     74.15 o 
   1  11   3     3256.73     3597.03     87.58 o 
   3  11   3     1140.64     1350.40     62.87 o 
   5  11   3     9884.64    10154.15    152.65 o 
   7  11   3       36.41       42.32     53.35 o 
   9  11   3     2120.13     2385.84     80.96 o 
  11  11   3      432.63      320.39     64.95 o 
  13  11   3     1592.88     1466.48     87.10 o 
  15  11   3      291.66      332.34     85.40 o 
  17  11   3      239.40       29.07    112.33 o 
  19  11   3       35.19      -99.08    121.33 o 
  21  11   3     1482.26     1445.95    154.90 o 
  23  11   3      452.16      333.88    152.79 o 
 -28  12   3      389.35      183.70    219.40 o 
 -26  12   3     3701.74     4184.69    480.64 o 
 -24  12   3       14.14       18.64    163.27 o 
 -22  12   3      430.96      329.80    136.99 o 
 -20  12   3     1186.39     1351.96    136.00 o 
 -18  12   3     1231.10     1202.82    125.51 o 
 -16  12   3     1109.44     1061.89    118.79 o 
 -14  12   3    14280.60    13861.12    305.91 o 
 -12  12   3     1160.70     1522.42    117.06 o 
 -10  12   3     7013.44     7498.50    211.40 o 
  -8  12   3      802.03      831.10    103.04 o 
  -6  12   3      889.98     1035.69     92.61 o 
  -4  12   3      752.92      822.61     47.80 o 
  -2  12   3      120.90       42.87     44.49 o 
   0  12   3      325.56      417.16     52.39 o 
   2  12   3     5548.20     5887.86    112.98 o 
   4  12   3     5729.96     6129.60    117.52 o 
   6  12   3     1950.59     2023.87     76.26 o 
   8  12   3     1196.36     1232.75     73.52 o 
  10  12   3       14.41      -74.15     74.15 o 
  12  12   3     2387.20     2387.20     89.31 o 
  14  12   3      767.08      460.11     81.18 o 
  16  12   3       59.02       28.34    115.91 o 
  18  12   3     1647.70     1672.79    142.35 o 
  20  12   3      891.03      768.85    143.37 o 
  22  12   3     2178.10     1801.00    355.67 o 
  24  12   3     2365.91     2181.05    277.50 o 
 -29  13   3     1461.35     1088.80    248.30 o 
 -27  13   3      591.58      289.83    213.53 o 
 -25  13   3     6973.46     7178.36    485.96 o 
 -23  13   3     2906.36     2523.51    207.03 o 
 -21  13   3      672.26      626.39    134.16 o 
 -19  13   3      294.47      359.91    117.44 o 
 -17  13   3     8121.07     8113.42    241.21 o 
 -15  13   3     5509.05     5650.67    202.92 o 
 -13  13   3    20786.13    21381.04    422.08 o 
 -11  13   3     2029.78     2125.77    166.26 o 
  -9  13   3      601.51      401.01    121.76 o 
  -7  13   3    13130.36    13149.05    286.87 o 
  -5  13   3     5430.09     5751.07    142.86 o 
  -3  13   3     4533.45     4259.83    149.23 o 
  -1  13   3    11565.40    11635.41    165.55 o 
   1  13   3     1240.57     1370.90     65.90 o 
   3  13   3     8511.84     8183.06    140.22 o 
   5  13   3    14660.77    14724.28    204.27 o 
   7  13   3    14320.20    14828.95    206.51 o 
   9  13   3     9643.23     9990.87    166.36 o 
  11  13   3      949.30      794.56     73.81 o 
  13  13   3     1498.56     1394.48    110.98 o 
  15  13   3     6059.03     6042.77    197.70 o 
  17  13   3     3371.66     3338.11    213.53 o 
  19  13   3     3675.36     3877.09    207.99 o 
  21  13   3     3413.48     3390.41    219.85 o 
  23  13   3       65.59       -1.52    181.46 o 
 -28  14   3       43.14     -170.18    222.22 o 
 -26  14   3      301.65      117.71    294.27 o 
 -24  14   3     2864.06     2790.19    230.21 o 
 -22  14   3       12.47       20.71    124.38 o 
 -20  14   3     3151.25     3454.17    323.21 o 
 -18  14   3     3218.95     3674.64    269.00 o 
 -16  14   3     3188.63     3770.95    206.71 o 
 -14  14   3     4083.64     4249.00    185.31 o 
 -12  14   3      334.13      246.35    147.24 o 
 -10  14   3     5315.26     5793.77    198.05 o 
  -8  14   3      197.42      227.99    110.43 o 
  -6  14   3     3397.69     3636.36    151.80 o 
  -4  14   3    12192.97    12669.28    245.66 o 
  -2  14   3    17767.76    18342.97    234.51 o 
   0  14   3     1344.58     1405.60     65.12 o 
   2  14   3     8079.89     8447.05    141.81 o 
   4  14   3        2.33      -75.12     81.25 o 
   6  14   3     9161.91     9090.19    156.17 o 
   8  14   3     1420.71     1361.06     81.79 o 
  10  14   3      591.89      637.66     93.62 o 
  12  14   3     6158.32     6130.61    169.90 o 
  14  14   3      199.73       94.72    104.28 o 
  16  14   3     3415.25     3627.32    164.44 o 
  18  14   3      544.01      334.07    161.17 o 
  20  14   3      317.77       -4.29    166.45 o 
  22  14   3     1417.06     1241.89    196.29 o 
 -27  15   3     4398.60     4564.41    904.75 o 
 -25  15   3     1236.51     1313.49    216.03 o 
 -23  15   3       42.47      173.83    187.44 o 
 -21  15   3     1057.46      860.00    145.36 o 
 -19  15   3      277.21      225.36    128.05 o 
 -17  15   3      195.02       66.64    122.90 o 
 -15  15   3        1.72     -115.19    115.19 o 
 -13  15   3       78.17     -200.69    226.53 o 
 -11  15   3     1116.44      988.64    141.58 o 
  -9  15   3        9.46      -97.92     97.92 o 
  -7  15   3     2945.87     2926.82    145.78 o 
  -5  15   3     1664.20     1550.42    161.57 o 
  -3  15   3     1111.40     1244.79     76.34 o 
  -1  15   3     4042.56     3908.08    103.68 o 
   1  15   3        1.61      -58.28     58.28 o 
   3  15   3     9280.81     9854.04    162.81 o 
   5  15   3        8.90      -98.01     98.01 o 
   7  15   3     3360.46     3482.58    108.20 o 
   9  15   3      183.87      203.74     95.93 o 
  11  15   3      705.53      631.79     95.89 o 
  13  15   3     1405.03     1299.84    118.41 o 
  15  15   3       97.73       87.88    129.04 o 
  17  15   3       35.39       -6.57    157.90 o 
  19  15   3      720.69      452.14    171.28 o 
  21  15   3        8.09     -173.32    173.32 o 
 -26  16   3      780.68      619.93    310.05 o 
 -24  16   3      720.98      539.10    209.39 o 
 -22  16   3      354.87       98.89    139.04 o 
 -20  16   3       23.04       36.41    138.75 o 
 -18  16   3      506.79      443.37    139.20 o 
 -16  16   3     1582.04     1667.51    153.33 o 
 -14  16   3     1590.90     1492.76    148.40 o 
 -12  16   3     1301.44     1358.46    240.69 o 
 -10  16   3     7127.31     7411.95    237.15 o 
  -8  16   3      603.03      620.21    122.68 o 
  -6  16   3    15274.03    15139.83    334.41 o 
  -4  16   3     1651.27     1471.84    129.17 o 
  -2  16   3       10.63      -66.33     66.33 o 
   0  16   3       10.03      -64.88     64.88 o 
   2  16   3     5707.43     5851.96    128.49 o 
   4  16   3    14247.19    14905.15    215.33 o 
   6  16   3    51091.01    52966.44    646.63 o 
   8  16   3     1461.80     1577.01    125.15 o 
  10  16   3      126.70      -81.23     92.78 o 
  12  16   3     2684.86     2792.81    140.20 o 
  14  16   3      533.66      547.48    140.62 o 
  16  16   3       55.68      226.60    159.48 o 
  18  16   3     2907.22     2683.33    205.45 o 
  20  16   3     1178.54      874.56    191.42 o 
 -25  17   3      114.66      -80.38    211.52 o 
 -23  17   3     8670.02     8958.96    424.03 o 
 -21  17   3       16.26       13.88    140.93 o 
 -19  17   3     3309.51     3742.28    302.98 o 
 -17  17   3     3321.11     3905.09    199.03 o 
 -15  17   3       31.94     -101.61    134.14 o 
 -13  17   3     1101.78     1012.54    149.50 o 
 -11  17   3      193.37      272.17    125.30 o 
  -9  17   3    11864.71    12367.69    310.58 o 
  -7  17   3     8297.03     8673.25    255.47 o 
  -5  17   3      318.93      108.86    147.24 o 
  -3  17   3     3637.22     3804.75    143.21 o 
  -1  17   3       82.85      -97.55    115.53 o 
   1  17   3     3167.82     3238.64    113.07 o 
   3  17   3     6812.14     7326.30    148.10 o 
   5  17   3    21087.67    21566.79    286.09 o 
   7  17   3     2249.79     2359.70    178.31 o 
   9  17   3      402.62      425.97    100.00 o 
  11  17   3     1163.76     1071.80    125.68 o 
  13  17   3      962.53      681.51    144.78 o 
  15  17   3     4382.34     4679.05    242.27 o 
  17  17   3     1497.47     1662.35    194.37 o 
  19  17   3      308.05      340.77    179.59 o 
 -24  18   3       19.61      408.45    225.44 o 
 -22  18   3     5868.91     6380.92    257.45 o 
 -20  18   3     1155.27     1207.69    167.64 o 
 -18  18   3      380.88      297.32    149.99 o 
 -16  18   3      827.38      924.64    159.42 o 
 -14  18   3       83.80       41.09    139.38 o 
 -12  18   3     3238.57     3526.50    193.91 o 
 -10  18   3     3237.35     3643.20    188.48 o 
  -8  18   3       13.13     -122.68    122.68 o 
  -6  18   3     7022.12     7397.38    467.22 o 
  -4  18   3    12729.97    13264.82    324.73 o 
  -2  18   3     2108.78     1980.78    152.96 o 
   0  18   3      862.41      885.02     96.82 o 
   2  18   3     3630.08     3941.77    125.83 o 
   4  18   3       82.39      -41.11     87.33 o 
   6  18   3      309.43      129.74     93.96 o 
   8  18   3      821.47      703.50    120.24 o 
  10  18   3     1645.83     1627.22    136.46 o 
  12  18   3     4697.98     5209.56    208.99 o 
  14  18   3     4206.81     4149.95    210.82 o 
  16  18   3      466.48      477.10    175.66 o 
  18  18   3     1636.59     1353.22    202.92 o 
 -23  19   3      111.72      139.55    250.22 o 
 -21  19   3       30.93      -95.85    154.06 o 
 -19  19   3       17.86        8.42    157.69 o 
 -17  19   3       98.45       25.32    153.56 o 
 -15  19   3      208.66      150.00    150.39 o 
 -13  19   3     1370.39      875.17    212.37 o 
 -11  19   3      229.83      118.20    158.57 o 
  -9  19   3     1242.41     1112.34    152.55 o 
  -7  19   3       63.30     -124.00    124.00 o 
  -5  19   3      818.33      306.01    150.63 o 
  -3  19   3      431.20      337.63    108.14 o 
  -1  19   3      854.26      906.64    168.02 o 
   1  19   3     1223.53     1287.71    108.61 o 
   3  19   3     1013.30      904.70    111.78 o 
   5  19   3     4558.77     4762.38    165.98 o 
   7  19   3       79.72      -48.55    112.50 o 
   9  19   3       46.03     -117.78    117.78 o 
  11  19   3     4749.95     4783.02    179.77 o 
  13  19   3     2280.77     2206.47    177.94 o 
  15  19   3     1999.26     2044.42    181.17 o 
  17  19   3      411.62      416.72    188.88 o 
 -22  20   3      407.92      593.38    179.83 o 
 -20  20   3     1031.12      983.02    185.86 o 
 -18  20   3      140.93     -215.20    215.20 o 
 -16  20   3     1479.92     1293.31    183.89 o 
 -14  20   3      464.93      344.60    203.88 o 
 -12  20   3      565.45      408.52    185.89 o 
 -10  20   3     4998.89     5243.45    349.86 o 
  -8  20   3        8.04     -132.66    132.66 o 
  -6  20   3      445.84       74.68    140.96 o 
  -4  20   3     1134.03      453.90    155.74 o 
  -2  20   3     1301.25     1281.35    194.84 o 
   0  20   3     2414.24     2468.35    172.29 o 
   2  20   3      965.03      882.35    127.31 o 
   4  20   3     5181.88     5465.00    344.16 o 
   6  20   3     3370.25     3400.82    209.22 o 
   8  20   3        5.44     -200.96    200.96 o 
  10  20   3       11.08     -125.56    125.56 o 
  12  20   3     1312.29     1392.23    173.41 o 
  14  20   3       18.02     -159.30    159.30 o 
  16  20   3      149.18     -113.29    187.91 o 
 -21  21   3       25.96      182.71    181.00 o 
 -19  21   3      657.37      537.10    240.00 o 
 -17  21   3     1883.86     1685.60    193.64 o 
 -15  21   3      135.50     -143.51    167.34 o 
 -13  21   3     2054.60     1930.79    237.40 o 
 -11  21   3      425.16      372.20    157.54 o 
  -9  21   3        8.03     -150.12    150.12 o 
  -7  21   3      968.15      898.52    248.05 o 
  -5  21   3     3438.69     2623.65    271.84 o 
  -3  21   3     1789.32     2280.99    426.24 o 
  -1  21   3     5465.34     5355.15    438.73 o 
   1  21   3       10.14     -189.72    189.72 o 
   3  21   3     2673.32     2583.64    223.70 o 
   5  21   3     1016.27      936.66    178.44 o 
   7  21   3     3032.07     3466.03    202.70 o 
   9  21   3     3939.13     4229.25    207.10 o 
  11  21   3     1134.89      951.78    150.08 o 
  13  21   3       99.28     -206.64    206.64 o 
  15  21   3     3030.61     3185.38    253.80 o 
 -18  22   3      208.40       15.65    180.42 o 
 -16  22   3       43.68      -37.51    220.37 o 
 -14  22   3     4514.72     4870.96    334.13 o 
 -12  22   3       94.84      -36.77    165.34 o 
 -10  22   3       29.56     -215.20    215.20 o 
  -8  22   3     3135.88     2913.53    223.77 o 
  -6  22   3      847.64      395.32    166.32 o 
  -4  22   3      755.05      949.61    202.49 o 
  -2  22   3      205.58     -129.71    160.73 o 
   0  22   3       95.39     -161.23    161.23 o 
   2  22   3      544.80      175.64    166.32 o 
   4  22   3       18.06     -164.13    164.13 o 
   6  22   3     1169.50     1173.26    190.67 o 
   8  22   3      149.80      134.67    159.46 o 
  10  22   3      126.61       98.10    164.42 o 
  12  22   3       32.63     -164.75    164.75 o 
  14  22   3      250.78      -18.84    176.96 o 
 -17  23   3      130.92      -29.03    183.89 o 
 -15  23   3     3224.33     2545.89    222.57 o 
 -13  23   3       63.41       37.23    173.47 o 
 -11  23   3      140.61     -175.21    232.19 o 
  -9  23   3      730.64      213.77    168.59 o 
  -7  23   3      153.31      -18.59    165.01 o 
  -5  23   3      580.00      197.22    168.24 o 
  -3  23   3      454.43       64.76    168.24 o 
  -1  23   3      189.09       56.13    168.60 o 
   1  23   3        7.17      -35.62    173.56 o 
   3  23   3      220.58      210.19    176.15 o 
   5  23   3      319.97      165.07    180.83 o 
   7  23   3      106.17      -23.86    182.94 o 
   9  23   3        5.56     -240.69    240.69 o 
  11  23   3       14.69      -35.76    171.77 o 
 -14  24   3       17.70     -195.38    195.38 o 
 -12  24   3       51.28     -130.20    176.58 o 
 -10  24   3     1437.93     1180.92    196.87 o 
  -8  24   3       26.29     -126.63    172.86 o 
  -6  24   3      438.82       42.54    178.86 o 
  -4  24   3     3509.30     2990.99    325.64 o 
  -2  24   3       34.48     -274.67    274.67 o 
   0  24   3     1005.57      439.53    328.47 o 
   2  24   3     1149.76      878.99    200.51 o 
   4  24   3      180.39      163.47    185.98 o 
   6  24   3     1481.08     1175.43    208.32 o 
   8  24   3     2859.48     2664.27    232.20 o 
  10  24   3      146.37      -20.02    240.80 o 
 -11  25   3     1182.69      907.97    225.30 o 
  -9  25   3     1251.83      569.75    197.95 o 
  -7  25   3     1330.60     1045.29    206.71 o 
  -5  25   3      520.87      248.18    232.19 o 
  -3  25   3       24.46     -178.10    178.10 o 
  -1  25   3      638.88      162.62    190.33 o 
   1  25   3        8.28     -181.25    254.85 o 
   3  25   3     3485.72     2820.58    315.87 o 
   5  25   3      256.82        9.42    198.12 o 
   7  25   3      354.59      375.16    260.51 o 
  -8  26   3      306.74      139.56    194.24 o 
  -6  26   3       24.77      -30.00    220.87 o 
  -4  26   3       11.97     -193.23    193.23 o 
  -2  26   3        1.36     -193.23    193.23 o 
   0  26   3      149.49       68.44    200.58 o 
   2  26   3     2498.44     2475.29    234.55 o 
 -32   0   4      186.73     -186.95    225.00 o 
 -30   0   4    12702.35    12361.99    461.94 o 
 -28   0   4     5029.87     4919.10    292.25 o 
 -26   0   4       73.51      138.84    174.02 o 
 -24   0   4     1870.19     1986.06    188.33 o 
 -22   0   4     3586.15     3640.27    228.57 o 
 -20   0   4     6328.25     5816.16    268.11 o 
 -18   0   4     2007.40     2093.71    255.03 o 
 -16   0   4   228564.80   221718.27   5973.71 o 
 -14   0   4     7210.13     6546.18    245.23 o 
 -12   0   4    63858.88    62225.01   1403.87 o 
 -10   0   4    28707.35    29660.00    558.56 o 
  -8   0   4    35206.94    31950.17    500.82 o 
  -6   0   4     8976.78     7989.13    180.52 o 
  -4   0   4      260.09       38.18     64.99 o 
  -2   0   4      359.32      265.17     59.76 o 
   0   0   4     2853.22     2600.43    105.33 o 
   2   0   4    34371.81    32030.84    498.45 o 
   4   0   4   119550.34   119118.92   1768.04 o 
   6   0   4      541.90      611.91     63.19 o 
   8   0   4    82134.07    81988.66   1233.93 o 
  10   0   4     5049.78     5122.74    178.39 o 
  12   0   4      915.56     1094.06    112.13 o 
  14   0   4     8092.68     7982.51    337.07 o 
  16   0   4    15272.31    15171.05    386.94 o 
  18   0   4     1866.44     1960.96    166.87 o 
  20   0   4    29595.39    29785.71    624.28 o 
  22   0   4     1065.21     1194.21    181.77 o 
  24   0   4      668.49      812.87    193.29 o 
  26   0   4     1433.47     1356.20    218.98 o 
 -33   1   4      871.23     1112.18    185.81 o 
 -31   1   4     2107.47     2290.89    188.11 o 
 -29   1   4      593.58      608.29    178.39 o 
 -27   1   4     1120.32      905.80    139.48 o 
 -25   1   4       75.93       70.16     98.65 o 
 -23   1   4     1615.53     1531.65    153.32 o 
 -21   1   4     1101.01     1108.55    113.08 o 
 -19   1   4      200.99      269.03     89.57 o 
 -17   1   4     2782.13     2692.21    218.04 o 
 -15   1   4    78988.98    77095.35   1231.74 o 
 -13   1   4     5500.04     5384.21    151.80 o 
 -11   1   4    12649.68    12225.21    172.75 o 
  -9   1   4     2198.89     2088.29     64.34 o 
  -7   1   4      155.96      114.91     79.38 o 
  -5   1   4     4119.39     3958.45     87.37 o 
  -3   1   4      103.73      120.09     38.43 o 
  -1   1   4    10823.96    10100.25    151.75 o 
   1   1   4    22190.74    22218.81    254.29 o 
   3   1   4        0.64       57.15     36.09 o 
   5   1   4   138822.03   141397.88   1481.20 o 
   7   1   4    41511.35    40645.18    448.25 o 
   9   1   4    12401.30    12074.30    161.55 o 
  11   1   4     1132.52     1202.77     73.50 o 
  13   1   4       81.26      -13.58     68.07 o 
  15   1   4      389.35      395.89     81.64 o 
  17   1   4    24960.83    25010.64    372.99 o 
  19   1   4      361.11      568.92    102.08 o 
  21   1   4     3410.61     3565.26    178.39 o 
  23   1   4     6012.03     5944.65    192.37 o 
  25   1   4       11.31     -130.31    130.31 o 
 -32   2   4       30.98      -60.82    216.87 o 
 -30   2   4       53.86       71.43    151.02 o 
 -28   2   4        8.35       47.80    131.88 o 
 -26   2   4     1583.63     1651.17    140.82 o 
 -24   2   4      784.83      763.56    105.87 o 
 -22   2   4     1324.25     1432.79    170.09 o 
 -20   2   4        0.31      -91.24     91.24 o 
 -18   2   4       10.43      107.90     86.66 o 
 -16   2   4    57183.44    57169.43    933.65 o 
 -14   2   4    23391.80    22646.57    406.28 o 
 -12   2   4    16697.63    17335.14    318.68 o 
 -10   2   4      913.09      961.26     52.44 o 
  -8   2   4     4539.51     4589.28     88.45 o 
  -6   2   4    17813.85    17424.98    234.00 o 
  -4   2   4     2083.24     2296.23     69.09 o 
  -2   2   4    12033.12    12461.70    177.09 o 
   0   2   4     1140.19      990.58     54.34 o 
   2   2   4    10767.87    12052.19    154.12 o 
   4   2   4     1128.07     1214.06     50.04 o 
   6   2   4      483.71      605.85     63.03 o 
   8   2   4     2965.99     3253.09     87.19 o 
  10   2   4     2428.55     2442.78     79.14 o 
  12   2   4        9.92       -5.54     65.32 o 
  14   2   4        0.69       17.35     73.50 o 
  16   2   4     1296.96     1215.96    157.92 o 
  18   2   4     1872.07     1978.22    114.97 o 
  20   2   4     3260.05     3301.00    140.74 o 
  22   2   4      152.58      -71.55    112.17 o 
  24   2   4     2092.79     1977.79    149.42 o 
 -31   3   4     1416.20     1066.03    213.13 o 
 -29   3   4     2158.88     2022.69    168.57 o 
 -27   3   4     4135.17     4945.35    259.32 o 
 -25   3   4     2906.39     3160.29    156.35 o 
 -23   3   4       63.39      -55.15     83.33 o 
 -21   3   4    32376.36    31731.69    563.75 o 
 -19   3   4     2293.93     2346.44    123.06 o 
 -17   3   4     8162.78     7960.98    205.29 o 
 -15   3   4    73200.28    71323.02   1148.78 o 
 -13   3   4      774.34      778.18    141.80 o 
 -11   3   4     7426.80     6400.95    136.52 o 
  -9   3   4    90224.05    88130.38   1043.11 o 
  -7   3   4      100.31        7.97     34.24 o 
  -5   3   4     3357.56     4180.21     84.20 o 
  -3   3   4     1170.21     1557.38     80.75 o 
  -1   3   4    12011.10    11583.32    157.41 o 
   1   3   4    32421.92    31777.01    351.52 o 
   3   3   4     1591.80     2051.48     57.00 o 
   5   3   4      592.32      561.37     47.06 o 
   7   3   4       39.50       -1.77     41.13 o 
   9   3   4     7518.42     7843.19    122.94 o 
  11   3   4     1868.30     1768.37     85.41 o 
  13   3   4      134.26      104.49     71.15 o 
  15   3   4      255.57      175.28     79.41 o 
  17   3   4     7625.20     7563.77    184.06 o 
  19   3   4      238.26      202.15    100.97 o 
  21   3   4     1473.90     1481.73    125.37 o 
  23   3   4     4052.90     4300.21    168.26 o 
  25   3   4      259.99      232.30    133.69 o 
 -32   4   4        3.66     -201.47    201.47 o 
 -30   4   4      423.54      420.84    195.88 o 
 -28   4   4     5061.31     5296.34    262.07 o 
 -26   4   4        6.21        9.50    110.79 o 
 -24   4   4     7162.66     7299.00    189.40 o 
 -22   4   4     1408.98     1592.06    104.24 o 
 -20   4   4      669.66      664.99    103.06 o 
 -18   4   4      406.14      275.69     92.80 o 
 -16   4   4     1139.14     1242.75    113.26 o 
 -14   4   4     6136.12     5193.46    163.72 o 
 -12   4   4    19103.19    17949.57    283.36 o 
 -10   4   4       12.44       44.05     39.90 o 
  -8   4   4    10779.81     9376.79    129.78 o 
  -6   4   4    24687.78    23602.16    270.09 o 
  -4   4   4      388.83      295.02    120.05 o 
  -2   4   4    25126.89    24417.80    293.39 o 
   0   4   4    36521.92    39445.52    457.02 o 
   2   4   4     9833.05     8984.31    167.69 o 
   4   4   4    54977.82    55134.00    595.99 o 
   6   4   4       55.06      129.36     42.37 o 
   8   4   4    29545.17    28240.03    323.96 o 
  10   4   4     4540.39     4623.00    111.02 o 
  12   4   4       70.37      119.84     65.32 o 
  14   4   4     7623.91     7693.52    171.08 o 
  16   4   4      313.59      307.99     84.59 o 
  18   4   4     2676.24     2765.67    124.24 o 
  20   4   4      142.57      149.83    103.34 o 
  22   4   4     1498.90     1498.52    155.00 o 
  24   4   4     2803.00     2782.51    157.66 o 
 -31   5   4     4043.43     3818.60    265.31 o 
 -29   5   4       12.20        0.64    187.40 o 
 -27   5   4     3030.78     3233.88    284.12 o 
 -25   5   4      475.24      758.02    120.25 o 
 -23   5   4     1018.67     1052.91    101.78 o 
 -21   5   4     8742.58     8950.64    215.34 o 
 -19   5   4      529.37      500.45     99.11 o 
 -17   5   4      116.42       62.49     88.16 o 
 -15   5   4     6182.25     5706.89    203.25 o 
 -13   5   4      923.46      968.03     66.50 o 
 -11   5   4    13684.12    13087.89    221.09 o 
  -9   5   4    12388.13    11942.61    169.06 o 
  -7   5   4     2111.50     2775.21     92.69 o 
  -5   5   4      229.50      165.59     44.08 o 
  -3   5   4    44512.10    46389.82    500.43 o 
  -1   5   4     1660.22     1935.87     56.62 o 
   1   5   4    27152.24    28712.38    324.40 o 
   3   5   4    19345.06    20569.48    241.77 o 
   5   5   4      782.80      630.23     47.44 o 
   7   5   4       79.62       76.40     45.06 o 
   9   5   4        4.41      -46.50     46.50 o 
  11   5   4     4762.47     4433.85    113.92 o 
  13   5   4     2508.38     2396.83     99.69 o 
  15   5   4       66.63      -78.31     78.31 o 
  17   5   4       14.05      -84.66     84.66 o 
  19   5   4        1.86      -83.22     96.75 o 
  21   5   4      255.92      250.01    112.62 o 
  23   5   4     1152.61     1071.58    129.07 o 
  25   5   4       69.45       26.55    130.60 o 
 -32   6   4       74.54       43.12    214.04 o 
 -30   6   4      138.71       33.46    207.44 o 
 -28   6   4      594.39      523.49    262.48 o 
 -26   6   4      821.51      727.75    166.69 o 
 -24   6   4      681.91      530.20    119.41 o 
 -22   6   4     1761.78     1746.92    130.57 o 
 -20   6   4      372.64      416.42     98.53 o 
 -18   6   4     6327.51     6356.50    193.26 o 
 -16   6   4    10673.78    10697.95    204.01 o 
 -14   6   4     4525.73     4246.49    119.58 o 
 -12   6   4       23.88       25.55     51.60 o 
 -10   6   4     6249.60     6513.82    111.20 o 
  -8   6   4     1832.97     1922.84     64.06 o 
  -6   6   4     2242.56     2551.94     65.99 o 
  -4   6   4    36384.92    36265.96    398.66 o 
  -2   6   4    20125.01    21448.55    249.18 o 
   0   6   4     6457.15     6366.90    104.31 o 
   2   6   4    28172.52    29332.75    331.88 o 
   4   6   4    28244.42    31076.37    350.91 o 
   6   6   4     1464.59     1496.53     58.87 o 
   8   6   4     2643.48     3165.44    118.64 o 
  10   6   4      605.18      631.03     57.78 o 
  12   6   4      574.43      442.11     78.69 o 
  14   6   4      390.52      327.28     86.49 o 
  16   6   4      396.99      376.86     90.45 o 
  18   6   4        2.93      -93.01     93.01 o 
  20   6   4      463.81      232.49    105.92 o 
  22   6   4      550.99      321.71    115.93 o 
  24   6   4       44.69      -39.65    121.33 o 
 -31   7   4     1097.19     1099.65    300.81 o 
 -29   7   4      216.50     -192.63    192.63 o 
 -27   7   4     2774.41     2762.24    304.24 o 
 -25   7   4     1315.43     1262.52    139.61 o 
 -23   7   4     4714.36     4594.55    184.93 o 
 -21   7   4       90.09     -107.92    113.26 o 
 -19   7   4     2325.51     2552.38    175.56 o 
 -17   7   4     1617.31     1467.37     82.13 o 
 -15   7   4    15908.94    15537.72    261.23 o 
 -13   7   4      693.39      698.30     65.28 o 
 -11   7   4    17638.29    17079.42    271.25 o 
  -9   7   4     1021.55      762.99     57.58 o 
  -7   7   4     8059.25     8185.66    130.81 o 
  -5   7   4     6741.04     6279.87     99.72 o 
  -3   7   4      600.24      568.53     54.69 o 
  -1   7   4      233.62      353.70     41.85 o 
   1   7   4     4078.16     3732.47     81.83 o 
   3   7   4      343.77      305.58     44.38 o 
   5   7   4     3819.73     3215.63     83.27 o 
   7   7   4    20081.23    18923.63    234.03 o 
   9   7   4      317.43      285.21     54.84 o 
  11   7   4     4234.78     4189.50    116.67 o 
  13   7   4      877.15     1142.72     90.88 o 
  15   7   4     1362.43     1451.04    102.24 o 
  17   7   4      904.07     1028.42    102.95 o 
  19   7   4     2024.72     1947.34    124.08 o 
  21   7   4     1097.52     1219.49    125.20 o 
  23   7   4     3788.45     3832.31    163.13 o 
 -30   8   4     2162.02     1841.10    241.99 o 
 -28   8   4     3944.77     4568.97    461.02 o 
 -26   8   4     2086.61     2296.44    448.80 o 
 -24   8   4     4622.84     4882.30    196.64 o 
 -22   8   4      106.66       43.61    109.85 o 
 -20   8   4      231.19      311.64    124.59 o 
 -18   8   4    13222.42    13008.42    288.06 o 
 -16   8   4      568.30      507.11     98.21 o 
 -14   8   4     8672.90     8610.33    178.32 o 
 -12   8   4    11632.12    11004.01    213.66 o 
 -10   8   4     1396.05     1527.31     69.67 o 
  -8   8   4    33765.25    32281.46    430.81 o 
  -6   8   4       57.24       32.21     37.79 o 
  -4   8   4     7537.41     7625.92    114.64 o 
  -2   8   4      482.48      303.25     45.42 o 
   0   8   4    11350.60    10708.25    149.02 o 
   2   8   4     8397.34     7920.76    125.42 o 
   4   8   4      222.58      479.19     66.60 o 
   6   8   4      375.52      349.44     75.08 o 
   8   8   4     7059.62     7159.00    125.73 o 
  10   8   4     8765.44     8601.92    144.66 o 
  12   8   4       22.43      -18.43     69.23 o 
  14   8   4     1834.78     1675.11    101.13 o 
  16   8   4      545.90      584.79     96.36 o 
  18   8   4      370.36      264.50    115.52 o 
  20   8   4     3294.20     3294.76    143.52 o 
  22   8   4        0.16     -113.87    113.87 o 
  24   8   4      662.79      539.17    193.27 o 
 -31   9   4      414.64      493.61    233.77 o 
 -29   9   4        0.01      330.64    284.12 o 
 -27   9   4      136.04       49.05    263.57 o 
 -25   9   4      224.71      195.77    123.62 o 
 -23   9   4      601.89      984.92    135.92 o 
 -21   9   4      142.36      155.84    114.13 o 
 -19   9   4      853.48      888.18    117.64 o 
 -17   9   4     7898.33     7884.57    221.47 o 
 -15   9   4       23.30       70.29     85.23 o 
 -13   9   4      977.77      962.32     96.23 o 
 -11   9   4     3245.81     3326.69    105.05 o 
  -9   9   4     3681.25     4018.26    132.92 o 
  -7   9   4    13821.91    13878.40    191.75 o 
  -5   9   4    31243.88    31633.83    357.94 o 
  -3   9   4     6399.12     7063.45    113.31 o 
  -1   9   4      110.93      178.24     43.05 o 
   1   9   4     5388.47     5549.66    106.45 o 
   3   9   4     2080.80     2288.46     68.49 o 
   5   9   4      215.59       85.70     49.46 o 
   7   9   4     9316.72     9457.98    148.85 o 
   9   9   4     5265.47     4912.20    120.69 o 
  11   9   4      448.73      527.98     75.02 o 
  13   9   4      921.23      676.83     87.27 o 
  15   9   4     1409.81     1309.74    101.81 o 
  17   9   4     6922.40     7054.15    185.92 o 
  19   9   4     6601.76     6450.59    189.69 o 
  21   9   4      631.91      498.00    146.00 o 
  23   9   4      192.22      -45.72    150.11 o 
 -30  10   4      282.36      190.72    222.22 o 
 -28  10   4        4.32       88.28    277.44 o 
 -26  10   4      602.15      421.21    182.51 o 
 -24  10   4      164.50      124.83    122.54 o 
 -22  10   4      156.51      246.93    120.25 o 
 -20  10   4     2494.14     2808.60    153.03 o 
 -18  10   4     4674.07     4814.88    186.39 o 
 -16  10   4      129.96        9.08     95.55 o 
 -14  10   4     3544.47     3517.80    148.92 o 
 -12  10   4    18029.62    19440.74    377.52 o 
 -10  10   4      480.51      498.52     63.93 o 
  -8  10   4        8.06      -20.29     52.15 o 
  -6  10   4     1594.66     1834.87     79.71 o 
  -4  10   4      187.90      108.33     41.67 o 
  -2  10   4     7011.40     6856.57    114.12 o 
   0  10   4     3422.78     3815.10     90.22 o 
   2  10   4     2192.16     2440.57     75.44 o 
   4  10   4    11282.56    12073.62    292.10 o 
   6  10   4      594.64      701.34     61.04 o 
   8  10   4     7361.05     7938.36    200.20 o 
  10  10   4      373.55      305.40     64.13 o 
  12  10   4       18.95      -35.41     72.68 o 
  14  10   4     2163.21     2118.89    110.01 o 
  16  10   4       72.96       -2.87     91.71 o 
  18  10   4      115.88       40.65     96.94 o 
  20  10   4     7851.69     7828.95    260.79 o 
  22  10   4       19.02       50.70    147.59 o 
 -29  11   4      169.42      304.08    323.70 o 
 -27  11   4     5461.12     5983.92    882.81 o 
 -25  11   4      455.37      562.38    183.28 o 
 -23  11   4     1359.90     1677.76    148.83 o 
 -21  11   4     3915.79     4084.56    277.50 o 
 -19  11   4      254.45      305.81    115.18 o 
 -17  11   4     4774.28     4988.79    194.34 o 
 -15  11   4     7153.03     7866.66    237.86 o 
 -13  11   4      263.99      451.40    103.81 o 
 -11  11   4    20010.46    20427.65    504.03 o 
  -9  11   4    15637.59    15587.94    267.14 o 
  -7  11   4     3875.21     3905.07    106.74 o 
  -5  11   4    12626.37    12409.61    165.75 o 
  -3  11   4      459.86      382.07     69.47 o 
  -1  11   4      752.50      704.65     53.61 o 
   1  11   4    16728.00    16556.15    215.35 o 
   3  11   4     2921.18     2890.32     84.57 o 
   5  11   4     4976.58     5320.69    118.20 o 
   7  11   4    11033.43    11776.38    176.59 o 
   9  11   4     2271.65     2655.56     88.47 o 
  11  11   4     9637.45    10253.18    186.05 o 
  13  11   4      132.08       42.44     86.15 o 
  15  11   4     1735.25     1870.78    111.25 o 
  17  11   4     3829.54     3853.45    143.94 o 
  19  11   4     1641.58     1765.77    190.28 o 
  21  11   4     2658.81     2804.16    179.21 o 
  23  11   4     3469.96     3516.10    252.63 o 
 -28  12   4      469.39      745.49    291.31 o 
 -26  12   4     2037.57     1914.42    209.39 o 
 -24  12   4     3958.71     4248.71    200.58 o 
 -22  12   4      715.67      864.28    141.58 o 
 -20  12   4     2139.50     2649.55    160.71 o 
 -18  12   4      913.81     1059.16    167.00 o 
 -16  12   4     1621.45     1802.72    137.38 o 
 -14  12   4    16888.93    19599.77    796.07 o 
 -12  12   4      295.63      290.25    108.47 o 
 -10  12   4     3602.16     3459.82    153.86 o 
  -8  12   4     9642.51     9885.91    174.70 o 
  -6  12   4     3182.77     3134.54    109.67 o 
  -4  12   4     6866.39     6728.15    114.41 o 
  -2  12   4    15482.49    15670.36    204.42 o 
   0  12   4     8580.00     8920.33    142.95 o 
   2  12   4    17346.46    17613.92    252.74 o 
   4  12   4    12040.24    12431.96    182.68 o 
   6  12   4       66.45       68.72     61.59 o 
   8  12   4     8606.77     8689.49    156.71 o 
  10  12   4      198.51      259.99     72.22 o 
  12  12   4     3939.69     4050.45    161.86 o 
  14  12   4     2484.16     3007.46    126.57 o 
  16  12   4     1668.31     1800.07    194.74 o 
  18  12   4     4327.59     4480.30    189.90 o 
  20  12   4      147.03       66.99    143.65 o 
  22  12   4       46.10      150.24    155.59 o 
 -29  13   4      598.64     1020.14    311.89 o 
 -27  13   4      913.83     1296.45    231.59 o 
 -25  13   4       50.21       61.35    177.51 o 
 -23  13   4     1122.86     1058.20    146.64 o 
 -21  13   4      158.38      284.10    130.04 o 
 -19  13   4     9084.29     9918.72    300.15 o 
 -17  13   4      185.80      294.50    124.78 o 
 -15  13   4     2358.17     2452.27    152.22 o 
 -13  13   4     6830.34     7532.06    252.01 o 
 -11  13   4     6484.16     6356.74    215.34 o 
  -9  13   4     1074.05     1179.95    114.73 o 
  -7  13   4     2678.23     2913.74    120.55 o 
  -5  13   4        6.91      -55.19     55.19 o 
  -3  13   4        4.07      -45.54     45.54 o 
  -1  13   4     4986.89     4974.36    112.26 o 
   1  13   4     1894.87     2169.11     76.47 o 
   3  13   4      336.21      321.33     60.92 o 
   5  13   4       84.61      -58.07     62.59 o 
   7  13   4      370.67      303.79     70.74 o 
   9  13   4      787.09      644.30     75.17 o 
  11  13   4     4798.44     4888.73    139.43 o 
  13  13   4      397.26      279.96     88.33 o 
  15  13   4     1273.78     1014.29    133.19 o 
  17  13   4      834.90      662.95    269.17 o 
  19  13   4      230.45      100.65    141.18 o 
  21  13   4      514.51      472.58    179.14 o 
 -28  14   4      227.58      157.40    298.01 o 
 -26  14   4      345.89      560.41    201.96 o 
 -24  14   4     1260.63     1353.61    160.57 o 
 -22  14   4       25.18       66.38    134.84 o 
 -20  14   4     7715.40     7995.26    294.49 o 
 -18  14   4     3819.55     4518.15    199.57 o 
 -16  14   4      130.16      146.30    121.35 o 
 -14  14   4      376.95      485.23    123.54 o 
 -12  14   4     1540.75     1494.27    138.62 o 
 -10  14   4     3353.09     3498.63    245.43 o 
  -8  14   4      427.61      319.02    103.66 o 
  -6  14   4     1148.88     1103.08     97.58 o 
  -4  14   4     4495.73     4977.95    153.02 o 
  -2  14   4     9036.15     9329.37    149.83 o 
   0  14   4       28.73      -50.07     57.61 o 
   2  14   4     2855.08     2990.97     90.61 o 
   4  14   4    17476.47    18051.73    256.74 o 
   6  14   4      343.60      214.78     71.48 o 
   8  14   4     1481.47     1624.62     89.21 o 
  10  14   4      693.27      584.97     80.18 o 
  12  14   4       83.17      145.70    103.97 o 
  14  14   4     1907.86     1893.40    146.68 o 
  16  14   4       39.30     -129.85    129.85 o 
  18  14   4      477.98      291.63    146.68 o 
  20  14   4      894.64      654.23    186.97 o 
 -27  15   4     1933.61     1731.90    255.62 o 
 -25  15   4      196.37      214.84    191.61 o 
 -23  15   4     1657.94     1944.35    240.69 o 
 -21  15   4     5839.57     6007.97    339.79 o 
 -19  15   4     1080.58     1291.23    152.52 o 
 -17  15   4      348.73      509.74    175.56 o 
 -15  15   4     2610.80     3076.12    175.48 o 
 -13  15   4     1313.15     1088.14    139.23 o 
 -11  15   4     4087.45     4167.43    182.10 o 
  -9  15   4      152.15       29.87    152.78 o 
  -7  15   4     2171.69     2477.50    275.88 o 
  -5  15   4    15870.30    15878.45    261.54 o 
  -3  15   4      119.55      -71.19     71.19 o 
  -1  15   4    17626.25    18243.50    263.21 o 
   1  15   4       35.17      -29.36     63.84 o 
   3  15   4     1541.01     1621.39    104.74 o 
   5  15   4     5055.50     5285.65    133.87 o 
   7  15   4      118.94       11.77     76.21 o 
   9  15   4     2617.55     2665.19    110.03 o 
  11  15   4     3288.21     3647.75    144.03 o 
  13  15   4     4724.86     4890.10    198.95 o 
  15  15   4     2712.40     2858.10    167.93 o 
  17  15   4     4182.54     4222.13    288.83 o 
  19  15   4      371.13      237.13    180.90 o 
 -26  16   4       95.52      143.77    271.30 o 
 -24  16   4     3319.65     3356.13    201.85 o 
 -22  16   4      461.37      574.23    152.01 o 
 -20  16   4     3440.40     3607.90    192.76 o 
 -18  16   4      565.14      762.82    147.75 o 
 -16  16   4     1361.14     1673.26    171.55 o 
 -14  16   4      273.68      154.02    136.27 o 
 -12  16   4      430.95      444.02    141.58 o 
 -10  16   4     1061.88     1135.80    136.66 o 
  -8  16   4     6345.10     6910.95    225.79 o 
  -6  16   4    11866.18    11501.11    243.88 o 
  -4  16   4     3567.69     3754.10    125.92 o 
  -2  16   4     7608.35     7569.36    158.44 o 
   0  16   4    38933.62    40641.68    507.81 o 
   2  16   4     2583.54     2665.70     94.68 o 
   4  16   4      743.32      841.97     82.82 o 
   6  16   4     3596.15     3745.03    114.73 o 
   8  16   4     1617.97     1745.99    125.86 o 
  10  16   4     4027.57     4060.25    144.20 o 
  12  16   4     2524.50     2607.14    178.70 o 
  14  16   4     7518.34     8304.07    296.42 o 
  16  16   4      115.29      -15.37    164.59 o 
  18  16   4      831.13      927.84    190.87 o 
 -25  17   4       47.58       49.80    218.20 o 
 -23  17   4      908.53      969.58    170.15 o 
 -21  17   4      308.54      316.54    154.06 o 
 -19  17   4        1.44       46.96    144.22 o 
 -17  17   4       40.78      -20.21    167.07 o 
 -15  17   4      237.09      -96.00    136.70 o 
 -13  17   4      721.42      356.90    139.77 o 
 -11  17   4     1536.75     1263.02    147.98 o 
  -9  17   4      549.78      802.52    149.55 o 
  -7  17   4      489.89      233.31    128.03 o 
  -5  17   4     8156.92     8200.22    208.64 o 
  -3  17   4     2330.21     2743.90    134.53 o 
  -1  17   4      252.70      173.46    101.89 o 
   1  17   4      101.12        8.57     80.71 o 
   3  17   4     3370.97     3550.28    144.54 o 
   5  17   4       61.52       16.58     79.57 o 
   7  17   4     1627.48     1769.45    145.53 o 
   9  17   4      150.19      -43.06    100.00 o 
  11  17   4      955.49      933.32    129.38 o 
  13  17   4       98.56       91.59    143.68 o 
  15  17   4     1747.67     1813.57    192.48 o 
  17  17   4      391.40       63.38    182.47 o 
 -24  18   4      714.29      851.58    252.43 o 
 -22  18   4       37.16      289.24    162.90 o 
 -20  18   4       76.90        0.46    161.40 o 
 -18  18   4      165.20      176.22    147.49 o 
 -16  18   4       27.88     -140.10    140.10 o 
 -14  18   4     1278.63     1421.84    300.15 o 
 -12  18   4     1813.29     1896.48    163.40 o 
 -10  18   4      580.20      274.09    134.03 o 
  -8  18   4      209.16      -19.00    158.57 o 
  -6  18   4     3923.28     4014.64    161.26 o 
  -4  18   4        3.63     -161.46    161.46 o 
  -2  18   4      325.76      123.62    116.98 o 
   0  18   4    20826.74    22337.09    352.14 o 
   2  18   4     1127.05     1183.14     99.39 o 
   4  18   4     3922.93     4437.14    139.87 o 
   6  18   4     3278.04     3325.05    132.09 o 
   8  18   4     4139.32     4191.27    147.25 o 
  10  18   4       13.90     -119.72    119.72 o 
  12  18   4        2.71     -143.83    143.83 o 
  14  18   4      100.01       -2.77    170.93 o 
  16  18   4      668.94      582.75    186.49 o 
 -23  19   4      178.44      364.55    168.77 o 
 -21  19   4     3941.65     4348.36    232.18 o 
 -19  19   4      691.80      758.92    173.27 o 
 -17  19   4       12.31      114.45    167.07 o 
 -15  19   4      548.63      596.19    162.55 o 
 -13  19   4     1162.01     1010.61    158.38 o 
 -11  19   4     2471.09     2512.05    180.38 o 
  -9  19   4     1131.86     1267.06    154.03 o 
  -7  19   4     4480.08     4713.56    207.65 o 
  -5  19   4     1747.30     1942.86    274.86 o 
  -3  19   4      223.88       92.72     95.50 o 
  -1  19   4      240.57      133.77     97.46 o 
   1  19   4      408.64      550.32    105.50 o 
   3  19   4        0.74     -104.69    104.69 o 
   5  19   4     1104.73     1394.84    138.03 o 
   7  19   4      326.40      216.21    119.06 o 
   9  19   4      348.08      160.49    128.43 o 
  11  19   4     4610.40     4885.55    284.53 o 
  13  19   4      959.06      842.80    166.67 o 
  15  19   4       21.59     -184.04    184.04 o 
 -22  20   4      239.18      404.66    215.20 o 
 -20  20   4      575.78      562.81    181.25 o 
 -18  20   4     1114.36     1175.15    185.56 o 
 -16  20   4     3178.33     3341.55    274.67 o 
 -14  20   4       66.28     -146.87    146.87 o 
 -12  20   4     2317.96     2279.64    185.31 o 
 -10  20   4      237.27      303.11    172.45 o 
  -8  20   4     1612.37     1360.30    200.13 o 
  -6  20   4        7.33     -124.42    124.42 o 
  -4  20   4     8093.61     8933.86    349.53 o 
  -2  20   4      526.41      290.66    125.19 o 
   0  20   4      839.07      884.95    172.86 o 
   2  20   4     2833.08     2928.66    196.74 o 
   4  20   4     3791.87     4255.10    186.86 o 
   6  20   4        5.50      -29.49    136.50 o 
   8  20   4     3983.04     4308.66    196.78 o 
  10  20   4     1703.87     1285.57    168.27 o 
  12  20   4      720.03      888.02    170.63 o 
  14  20   4       10.58     -185.06    185.06 o 
 -19  21   4     1211.82     1109.96    252.01 o 
 -17  21   4       10.13      -37.93    168.81 o 
 -15  21   4      245.44      196.79    164.44 o 
 -13  21   4      142.53     -153.18    181.22 o 
 -11  21   4      262.25      -49.82    150.30 o 
  -9  21   4      637.21      707.40    161.49 o 
  -7  21   4        0.14     -116.69    116.69 o 
  -5  21   4      842.48      896.12    129.79 o 
  -3  21   4        0.52      -88.84    119.58 o 
  -1  21   4        0.36     -106.02    114.15 o 
   1  21   4     1828.53     1935.87    211.24 o 
   3  21   4     1125.60      819.11    167.24 o 
   5  21   4        2.73     -159.60    159.60 o 
   7  21   4     1563.96     1727.00    166.91 o 
   9  21   4      220.30       66.99    154.62 o 
  11  21   4      207.74      -34.95    191.89 o 
  13  21   4      472.96       38.79    171.61 o 
 -18  22   4     1272.69     1214.79    202.16 o 
 -16  22   4        0.34      -84.85    171.82 o 
 -14  22   4       18.28     -160.73    160.73 o 
 -12  22   4     1597.53     1493.75    215.20 o 
 -10  22   4      537.50       70.60    160.35 o 
  -8  22   4     4754.22     4400.26    274.67 o 
  -6  22   4      243.28     -125.58    251.90 o 
  -4  22   4     2307.74     2237.88    351.31 o 
  -2  22   4      678.47      478.28    220.87 o 
   0  22   4      642.16      607.79    174.92 o 
   2  22   4      510.05      368.66    170.61 o 
   4  22   4      834.08      755.83    203.88 o 
   6  22   4       45.29      -33.07    175.24 o 
   8  22   4     2033.08     2088.99    179.80 o 
  10  22   4      632.59      667.39    197.20 o 
 -15  23   4     1423.43     1060.31    191.22 o 
 -13  23   4     1195.26      847.91    189.84 o 
 -11  23   4      768.13      462.35    325.64 o 
  -9  23   4     3463.95     3608.37    271.84 o 
  -7  23   4      767.61      568.52    270.77 o 
  -5  23   4     4559.27     4563.19    269.95 o 
  -3  23   4       10.68     -251.75    251.75 o 
  -1  23   4     1057.01     1404.10    470.46 o 
   1  23   4       65.08     -226.53    226.53 o 
   3  23   4      151.72      161.83    178.44 o 
   5  23   4      903.74      804.75    187.96 o 
   7  23   4     1806.46     1835.15    288.83 o 
   9  23   4      392.53      492.75    200.19 o 
 -14  24   4       22.08     -214.16    235.02 o 
 -12  24   4     1610.76     1766.62    407.75 o 
 -10  24   4       27.09     -175.42    176.56 o 
  -8  24   4     1957.44     2267.94    267.99 o 
  -6  24   4      156.64      -87.45    176.56 o 
  -4  24   4      431.86      248.28    182.27 o 
  -2  24   4      139.03     -173.15    178.10 o 
   0  24   4       19.83     -181.77    181.77 o 
   2  24   4     1765.17     1599.93    207.65 o 
   4  24   4      851.90      805.60    263.34 o 
   6  24   4        5.74     -158.14    182.94 o 
  -9  25   4       82.85     -183.88    183.88 o 
  -7  25   4      776.71      870.86    262.72 o 
  -5  25   4      117.89     -185.98    185.98 o 
  -3  25   4        2.68     -185.29    185.29 o 
  -1  25   4      109.19       52.97    192.16 o 
   1  25   4      324.10      -70.81    192.16 o 
   3  25   4      689.49      570.37    200.19 o 
 -31   1   5      107.81       56.33    152.45 o 
 -29   1   5     1667.11     1933.74    201.87 o 
 -27   1   5     1654.81     1482.29    146.47 o 
 -25   1   5     2842.96     3100.18    159.85 o 
 -23   1   5     1048.18     1064.49    126.39 o 
 -21   1   5      799.98      947.17    112.48 o 
 -19   1   5    20931.95    20514.32    389.28 o 
 -17   1   5      295.35      132.42     88.28 o 
 -15   1   5      133.66       66.66     77.54 o 
 -13   1   5    10585.22    10224.43    146.43 o 
 -11   1   5      387.78      449.92     50.85 o 
  -9   1   5    12950.42    12238.79    174.12 o 
  -7   1   5    21789.44    21066.67    282.22 o 
  -5   1   5     1776.64     1715.39     74.57 o 
  -3   1   5    10243.39     8876.62    148.91 o 
  -1   1   5    17666.65    17868.70    248.02 o 
   1   1   5     4549.66     4777.46     98.09 o 
   3   1   5     6802.58     6696.30    109.87 o 
   5   1   5      496.06      623.51     56.66 o 
   7   1   5     8829.02     8874.70    136.75 o 
   9   1   5     9205.28     9087.53    155.10 o 
  11   1   5     1598.94     1510.66     90.73 o 
  13   1   5    70044.62    69868.06    890.40 o 
  15   1   5    20428.59    20329.56    320.62 o 
  17   1   5     3079.44     3099.97    131.47 o 
  19   1   5    12926.82    12758.50    255.26 o 
  21   1   5       32.81     -112.80    114.19 o 
  23   1   5     1430.41     1220.00    143.77 o 
 -32   2   5      653.57      460.60    204.40 o 
 -30   2   5      465.45      635.76    187.40 o 
 -28   2   5     4139.91     4255.58    230.55 o 
 -26   2   5     1647.66     1716.62    148.02 o 
 -24   2   5      204.14      135.69    116.49 o 
 -22   2   5     4203.40     4155.40    170.98 o 
 -20   2   5     1048.50      737.87    112.48 o 
 -18   2   5    11601.42    11343.74    257.09 o 
 -16   2   5      179.44      -32.51     80.62 o 
 -14   2   5     5246.54     5346.80    149.63 o 
 -12   2   5     8575.13     7909.95    123.98 o 
 -10   2   5    36741.90    35112.05    393.96 o 
  -8   2   5      874.69     1128.26    146.22 o 
  -6   2   5    67203.63    65693.38    794.40 o 
  -4   2   5    20138.07    19803.04    267.74 o 
  -2   2   5     6765.20     6399.44    123.95 o 
   0   2   5    17891.85    16881.19    218.00 o 
   2   2   5      653.54      699.16     52.31 o 
   4   2   5      991.71      835.12     51.67 o 
   6   2   5    14166.39    14170.61    188.37 o 
   8   2   5     1358.97     1402.50     62.91 o 
  10   2   5     7490.50     7553.65    161.04 o 
  12   2   5     3563.99     3632.71    119.60 o 
  14   2   5      555.29      352.36     86.50 o 
  16   2   5      482.84      328.75     93.88 o 
  18   2   5       48.33      -63.15     99.90 o 
  20   2   5       15.43      140.60    112.17 o 
  22   2   5     1065.10      836.33    129.22 o 
 -31   3   5     1636.77     1630.67    323.12 o 
 -29   3   5     1060.90     1275.78    256.35 o 
 -27   3   5     1138.77     1462.58    122.38 o 
 -25   3   5      774.00      757.57    128.83 o 
 -23   3   5    11751.79    11242.12    275.43 o 
 -21   3   5      453.33      467.00    112.48 o 
 -19   3   5     4792.47     4392.93    173.56 o 
 -17   3   5     6634.74     6631.84    218.79 o 
 -15   3   5     7211.33     6856.95    157.22 o 
 -13   3   5    10080.25     9439.53    180.95 o 
 -11   3   5     1496.50     1602.64     58.63 o 
  -9   3   5     4288.31     3961.97     94.20 o 
  -7   3   5    12438.06    11835.08    168.45 o 
  -5   3   5     1717.67     2137.95     72.32 o 
  -3   3   5    18847.94    18630.76    255.54 o 
  -1   3   5     1151.68     1113.50     62.65 o 
   1   3   5     2775.74     3065.75     89.48 o 
   3   3   5      572.64      778.98     50.84 o 
   5   3   5     2750.33     2825.48     79.75 o 
   7   3   5    14018.39    13743.72    183.22 o 
   9   3   5     4577.72     4493.20    140.77 o 
  11   3   5       79.33       91.50     72.32 o 
  13   3   5     4717.33     4449.23    136.88 o 
  15   3   5     4319.10     4093.49    136.37 o 
  17   3   5      112.73      155.63     97.72 o 
  19   3   5      883.67      876.63    115.15 o 
  21   3   5       96.75      -26.35    117.16 o 
  23   3   5      269.31       77.01    130.19 o 
 -32   4   5        2.11        3.92    201.87 o 
 -30   4   5       65.42       49.05    249.70 o 
 -28   4   5       22.79       35.31    146.61 o 
 -26   4   5      102.93       84.27    118.79 o 
 -24   4   5    10044.65     9136.04    251.37 o 
 -22   4   5    10467.85     9710.11    255.68 o 
 -20   4   5     6053.37     6096.48    202.04 o 
 -18   4   5      929.47      851.32    110.12 o 
 -16   4   5     4109.41     3992.56    128.13 o 
 -14   4   5      486.89      482.17     69.17 o 
 -12   4   5        1.56      -20.18     45.34 o 
 -10   4   5     8926.06     9409.83    174.53 o 
  -8   4   5      771.34      733.87     55.59 o 
  -6   4   5    34246.66    35817.46    451.47 o 
  -4   4   5      118.91      155.33     45.67 o 
  -2   4   5      158.83      215.40     42.36 o 
   0   4   5    61539.17    66249.43    751.73 o 
   2   4   5     3644.72     3542.87     83.79 o 
   4   4   5      146.50      136.29     50.99 o 
   6   4   5     5665.40     5690.02    108.45 o 
   8   4   5        0.21      -48.98     48.98 o 
  10   4   5      283.90      243.25     72.32 o 
  12   4   5      883.31      940.41     86.25 o 
  14   4   5      821.84      800.50     91.75 o 
  16   4   5     2091.74     2181.18    116.23 o 
  18   4   5      411.12      371.84    103.54 o 
  20   4   5      538.98      509.85    116.05 o 
  22   4   5      342.39      294.78    123.73 o 
 -31   5   5      347.96       83.26    284.12 o 
 -29   5   5      975.92     1231.78    276.40 o 
 -27   5   5       37.13     -123.44    123.44 o 
 -25   5   5     9317.62     9285.37    261.28 o 
 -23   5   5     8000.54     7621.30    260.51 o 
 -21   5   5    10544.51    10266.22    259.33 o 
 -19   5   5    12014.21    11992.67    235.57 o 
 -17   5   5      807.80      917.40     84.52 o 
 -15   5   5     1303.11     1387.65    125.03 o 
 -13   5   5      125.05       65.49     59.89 o 
 -11   5   5      757.60      823.95     56.12 o 
  -9   5   5       42.68       24.53     43.05 o 
  -7   5   5     1911.23     1722.43     67.74 o 
  -5   5   5    33017.60    33955.61    403.33 o 
  -3   5   5    23834.13    23217.66    289.05 o 
  -1   5   5       24.72       20.76     52.56 o 
   1   5   5     3018.40     3177.54     82.05 o 
   3   5   5       76.93      147.62     45.84 o 
   5   5   5      225.20      242.13     50.40 o 
   7   5   5      810.44      775.34     57.58 o 
   9   5   5     2420.82     2601.68     89.87 o 
  11   5   5     1550.66     1468.97     98.33 o 
  13   5   5     5182.77     5107.82    151.81 o 
  15   5   5     1496.75     1842.97    125.42 o 
  17   5   5     1256.73     1336.97    122.39 o 
  19   5   5     2870.56     2993.51    142.73 o 
  21   5   5     2414.24     2290.21    143.99 o 
  23   5   5        9.41      -52.97    128.10 o 
 -32   6   5     1502.65     1107.94    321.26 o 
 -30   6   5      686.20      577.06    284.12 o 
 -28   6   5     5435.66     5801.65    270.63 o 
 -26   6   5     2806.81     3102.30    169.13 o 
 -24   6   5     2085.57     2243.85    149.37 o 
 -22   6   5     7824.02     7750.80    231.45 o 
 -20   6   5      438.32      424.00     86.51 o 
 -18   6   5      334.21      208.22     81.19 o 
 -16   6   5     7751.01     7352.22    193.76 o 
 -14   6   5      781.86      900.17    113.26 o 
 -12   6   5    11014.32    10577.58    163.52 o 
 -10   6   5    20558.62    19825.34    242.54 o 
  -8   6   5       54.83      -28.10     43.56 o 
  -6   6   5     6086.84     5693.22    101.07 o 
  -4   6   5     8405.76     8896.81    140.34 o 
  -2   6   5    11535.59    11027.76    149.94 o 
   0   6   5      122.24       28.56     43.92 o 
   2   6   5    10936.42    11035.17    156.24 o 
   4   6   5     2874.13     2971.69     78.50 o 
   6   6   5    10321.51     9600.46    147.62 o 
   8   6   5       36.25      -51.47     51.47 o 
  10   6   5    10255.27     9775.66    172.56 o 
  12   6   5      159.19      137.24     81.19 o 
  14   6   5       95.82      -16.96     89.28 o 
  16   6   5      686.09      763.07    111.43 o 
  18   6   5     1150.35     1081.44    118.10 o 
  20   6   5      850.89      756.35    123.41 o 
  22   6   5     3212.64     3161.15    250.04 o 
 -31   7   5      849.71      755.98    392.36 o 
 -29   7   5     1354.07     1119.19    284.12 o 
 -27   7   5      220.18       69.98    161.20 o 
 -25   7   5     4617.66     4470.06    196.43 o 
 -23   7   5      127.84       22.98    115.18 o 
 -21   7   5     3812.57     3792.61    164.59 o 
 -19   7   5     6016.10     5838.55    199.00 o 
 -17   7   5        9.85      -65.75     72.11 o 
 -15   7   5     2722.81     2687.61    103.07 o 
 -13   7   5     2102.28     2214.90     96.03 o 
 -11   7   5      353.24      360.23     49.99 o 
  -9   7   5    11902.62    11848.27    161.83 o 
  -7   7   5    13833.28    14004.25    180.63 o 
  -5   7   5     1818.09     2062.60     63.71 o 
  -3   7   5       85.73       71.33     40.50 o 
  -1   7   5     8168.94     9471.57    138.63 o 
   1   7   5    10240.49    10536.43    151.58 o 
   3   7   5     5840.29     6231.94    115.11 o 
   5   7   5       77.18       50.65     52.12 o 
   7   7   5     1777.86     1919.29     74.30 o 
   9   7   5       17.78      -45.50     65.76 o 
  11   7   5        0.68      -76.10     76.10 o 
  13   7   5     3937.74     3816.69    132.15 o 
  15   7   5      526.64      462.31    100.62 o 
  17   7   5      143.01       68.54    122.81 o 
  19   7   5     2200.59     1818.60    132.04 o 
  21   7   5       76.00     -104.80    117.83 o 
 -30   8   5       31.04      284.46    277.44 o 
 -28   8   5        2.50      -88.28    163.27 o 
 -26   8   5      143.37      -21.65    126.91 o 
 -24   8   5       45.66       37.00    116.51 o 
 -22   8   5     1495.21     1655.01    137.94 o 
 -20   8   5     9823.29    10039.92    264.53 o 
 -18   8   5      246.71      299.18    103.06 o 
 -16   8   5     2570.67     2770.71    136.80 o 
 -14   8   5     1973.60     2133.68    101.54 o 
 -12   8   5       26.50       -4.69     62.06 o 
 -10   8   5     3819.60     3689.52     95.40 o 
  -8   8   5     2811.17     2965.69     78.63 o 
  -6   8   5     5620.44     5630.69    103.88 o 
  -4   8   5     4069.53     4582.92     93.10 o 
  -2   8   5     2559.21     3063.31     78.63 o 
   0   8   5    13867.29    14187.50    187.96 o 
   2   8   5     2744.01     2965.71     82.66 o 
   4   8   5      512.98      573.05     58.63 o 
   6   8   5       75.86      -15.07     54.96 o 
   8   8   5      340.22      292.07     62.06 o 
  10   8   5      342.56      268.56     76.12 o 
  12   8   5      205.55      207.58     87.37 o 
  14   8   5       84.75      -90.25     90.25 o 
  16   8   5     1033.76     1172.24    112.54 o 
  18   8   5      241.49      226.64    108.28 o 
  20   8   5        7.90     -116.12    116.12 o 
  22   8   5        2.17      -99.80    172.54 o 
 -29   9   5      320.46      119.72    304.08 o 
 -27   9   5       11.41      -92.49    171.29 o 
 -25   9   5     6034.30     6404.00    296.95 o 
 -23   9   5      718.32      784.54    134.56 o 
 -21   9   5     3720.35     4006.68    173.06 o 
 -19   9   5    10476.29    11829.71    284.33 o 
 -17   9   5      282.97      106.06    102.65 o 
 -15   9   5     3368.04     3523.74    164.23 o 
 -13   9   5     5296.92     5220.76    182.21 o 
 -11   9   5       84.46      129.80     47.91 o 
  -9   9   5     4347.47     4119.77     93.36 o 
  -7   9   5    18370.41    18038.53    224.22 o 
  -5   9   5     4295.51     4216.79     94.22 o 
  -3   9   5     3937.33     3466.70    101.57 o 
  -1   9   5    10505.65    10404.59    151.72 o 
   1   9   5     6325.29     6480.93    120.98 o 
   3   9   5    12222.77    12658.32    180.20 o 
   5   9   5     1635.11     1849.84     74.30 o 
   7   9   5      832.01     1254.92     72.08 o 
   9   9   5     7603.47     8323.69    162.82 o 
  11   9   5      112.13      -57.07     81.91 o 
  13   9   5    10540.83    10536.07    215.48 o 
  15   9   5      156.99      157.03     98.31 o 
  17   9   5       40.49     -100.84    100.84 o 
  19   9   5     1040.24     1032.36    121.33 o 
  21   9   5      422.01      119.39    123.80 o 
 -30  10   5        3.35      -95.22    284.46 o 
 -28  10   5     1515.49     1513.16    207.03 o 
 -26  10   5     2423.81     2751.56    177.34 o 
 -24  10   5       11.99      -51.57    126.91 o 
 -22  10   5      209.81      268.94    124.38 o 
 -20  10   5     4293.52     4562.77    196.29 o 
 -18  10   5       13.93      -30.79    106.81 o 
 -16  10   5     6941.58     7615.31    223.52 o 
 -14  10   5      462.64      435.67    101.38 o 
 -12  10   5     5299.86     5322.03    184.04 o 
 -10  10   5     4876.82     4858.03    127.22 o 
  -8  10   5     3139.30     3225.12     84.90 o 
  -6  10   5     6123.89     6108.85    119.69 o 
  -4  10   5      286.25      293.72     49.97 o 
  -2  10   5      830.29      694.52     55.34 o 
   0  10   5    14120.27    14345.68    193.43 o 
   2  10   5      468.59      442.95     60.39 o 
   4  10   5    22356.67    23888.67    293.54 o 
   6  10   5    11044.47    10899.90    168.78 o 
   8  10   5       23.25      -63.03     63.03 o 
  10  10   5     5845.33     5789.76    146.78 o 
  12  10   5     3506.28     3631.58    133.28 o 
  14  10   5     2607.02     2626.02    123.73 o 
  16  10   5     3906.11     3784.50    146.65 o 
  18  10   5      135.63     -102.16    108.28 o 
  20  10   5      786.03      639.07    155.64 o 
 -29  11   5      231.66      -88.28    277.44 o 
 -27  11   5      192.32      115.44    180.80 o 
 -25  11   5     1609.83     2122.81    224.87 o 
 -23  11   5     2918.58     3012.39    174.91 o 
 -21  11   5      647.04      628.02    136.14 o 
 -19  11   5      651.92      927.67    185.68 o 
 -17  11   5      447.07      383.64    113.93 o 
 -15  11   5     3415.24     3522.04    254.85 o 
 -13  11   5     4297.20     4629.79    181.38 o 
 -11  11   5      529.95      794.52    201.05 o 
  -9  11   5     2328.06     2331.00     83.71 o 
  -7  11   5     2381.88     2397.59     81.92 o 
  -5  11   5      987.20     1011.13     56.84 o 
  -3  11   5     8247.39     8454.43    137.87 o 
  -1  11   5      415.19      414.96     55.86 o 
   1  11   5     2333.30     2460.11     80.85 o 
   3  11   5     2870.90     2900.27     89.40 o 
   5  11   5        2.24      -46.23     64.19 o 
   7  11   5     3588.06     3873.27    126.05 o 
   9  11   5    10000.85     9648.33    179.41 o 
  11  11   5      312.59      325.66     85.08 o 
  13  11   5     5710.35     5304.46    162.54 o 
  15  11   5       24.17      -99.98     99.98 o 
  17  11   5     1513.38     1251.07    124.19 o 
  19  11   5      145.43     -142.00    142.00 o 
  21  11   5        7.20      -20.44    153.45 o 
 -28  12   5      388.45      285.37    279.54 o 
 -26  12   5      135.70      221.10    146.62 o 
 -24  12   5       78.59      -63.59    136.80 o 
 -22  12   5     5121.75     4999.37    263.34 o 
 -20  12   5       93.00      184.89    125.51 o 
 -18  12   5     1973.33     2123.60    152.77 o 
 -16  12   5      954.71      924.58    198.21 o 
 -14  12   5     2519.86     2350.61    146.37 o 
 -12  12   5      382.58      385.43    114.00 o 
 -10  12   5     3649.96     3861.14    140.63 o 
  -8  12   5     1205.85     1227.00     70.16 o 
  -6  12   5     5737.00     6086.27    128.47 o 
  -4  12   5     9935.80     9858.16    150.38 o 
  -2  12   5        1.02      -52.06     52.06 o 
   0  12   5    12918.53    13167.80    189.17 o 
   2  12   5     5152.21     5233.35    121.34 o 
   4  12   5       30.08      -63.94     63.94 o 
   6  12   5      183.11       27.95     68.99 o 
   8  12   5      974.25      928.63     81.61 o 
  10  12   5      961.42      811.95     91.63 o 
  12  12   5     4088.20     4036.17    162.31 o 
  14  12   5      253.57       64.20    100.48 o 
  16  12   5     9079.75     9246.63    256.51 o 
  18  12   5     1313.54     1112.32    157.82 o 
  20  12   5       60.71     -152.58    152.58 o 
 -27  13   5      377.52      325.17    189.79 o 
 -25  13   5     3289.64     3609.42    243.52 o 
 -23  13   5     5363.51     5403.84    227.42 o 
 -21  13   5     2191.72     2547.08    170.84 o 
 -19  13   5     2915.84     3076.66    168.83 o 
 -17  13   5     7963.24     8364.33    256.06 o 
 -15  13   5      145.45      268.47    120.38 o 
 -13  13   5    13137.80    13933.17    327.23 o 
 -11  13   5     5844.92     6037.03    402.09 o 
  -9  13   5     4528.91     4545.51    137.67 o 
  -7  13   5     1048.60     1051.22    106.74 o 
  -5  13   5     1015.07      899.19    116.89 o 
  -3  13   5    15220.27    15483.43    210.38 o 
  -1  13   5      226.18      170.63     60.66 o 
   1  13   5      400.78      443.64     66.76 o 
   3  13   5     4653.01     4533.11    116.40 o 
   5  13   5     3805.66     3893.85    111.95 o 
   7  13   5     3141.00     3089.87    103.59 o 
   9  13   5     5727.49     5779.43    162.01 o 
  11  13   5      573.16      517.72     90.14 o 
  13  13   5     3140.52     3251.80    144.76 o 
  15  13   5     1112.47     1189.51    142.35 o 
  17  13   5     3608.42     3678.63    250.15 o 
  19  13   5     2803.95     2753.02    181.27 o 
 -26  14   5     1403.48     1571.45    177.96 o 
 -24  14   5     1022.11     1144.83    163.58 o 
 -22  14   5     3012.90     3610.85    197.78 o 
 -20  14   5      788.60     1089.88    155.43 o 
 -18  14   5        7.28      -74.59    124.53 o 
 -16  14   5     3233.91     3231.56    175.99 o 
 -14  14   5     1124.82     1162.21    167.07 o 
 -12  14   5     4918.99     4806.54    218.03 o 
 -10  14   5    28103.88    29106.34    539.79 o 
  -8  14   5       53.12      -83.00     87.73 o 
  -6  14   5     5485.96     5464.58    163.77 o 
  -4  14   5     1972.92     1896.59     85.15 o 
  -2  14   5     7414.64     7539.55    197.16 o 
   0  14   5    14970.52    15629.91    217.91 o 
   2  14   5     3539.69     3609.76    106.10 o 
   4  14   5     2699.92     2799.84    108.32 o 
   6  14   5     8084.57     8223.32    159.92 o 
   8  14   5       28.39      -63.94     78.90 o 
  10  14   5      199.49      168.97    103.16 o 
  12  14   5     1422.04     1409.46    116.77 o 
  14  14   5      227.91      194.19    133.85 o 
  16  14   5      432.58      247.85    140.18 o 
  18  14   5        3.36       31.58    148.93 o 
 -27  15   5        1.30      283.95    210.56 o 
 -25  15   5      335.18      550.27    158.04 o 
 -23  15   5       56.84      201.51    151.31 o 
 -21  15   5       50.09      118.38    139.20 o 
 -19  15   5      323.34      315.06    137.36 o 
 -17  15   5      951.84     1118.43    152.55 o 
 -15  15   5        1.16       20.62    128.82 o 
 -13  15   5       81.05     -124.94    124.94 o 
 -11  15   5     1147.12     1143.58    134.70 o 
  -9  15   5      113.62       65.13     96.03 o 
  -7  15   5      594.93      627.18    103.73 o 
  -5  15   5     5482.57     5376.19    178.39 o 
  -3  15   5      921.50      937.23     94.71 o 
  -1  15   5     4837.89     4958.61    134.79 o 
   1  15   5     2366.30     2546.62     93.75 o 
   3  15   5       12.47      -97.32     97.32 o 
   5  15   5       32.15      -89.63     89.63 o 
   7  15   5      180.25       62.61     79.92 o 
   9  15   5       95.52      103.88     92.73 o 
  11  15   5      750.79      457.52    118.86 o 
  13  15   5       77.21      146.05    131.22 o 
  15  15   5      392.31      380.07    142.07 o 
  17  15   5      155.21      114.98    151.78 o 
 -26  16   5       37.85        4.08    198.55 o 
 -24  16   5       38.47       20.83    152.48 o 
 -22  16   5     1187.31     1269.28    168.68 o 
 -20  16   5      139.01      349.10    148.40 o 
 -18  16   5     3474.21     3431.88    193.91 o 
 -16  16   5      210.79      253.16    142.17 o 
 -14  16   5      521.90      364.34    184.06 o 
 -12  16   5      231.20       93.26    127.40 o 
 -10  16   5     1120.42     1227.93    137.36 o 
  -8  16   5      628.00      362.26    116.93 o 
  -6  16   5     4840.34     4876.86    163.24 o 
  -4  16   5    10764.59    11669.78    266.57 o 
  -2  16   5    42186.40    43763.02    546.22 o 
   0  16   5      310.17      308.94     84.68 o 
   2  16   5       39.98      -78.96     78.96 o 
   4  16   5        6.34      -77.71     77.71 o 
   6  16   5      500.41      437.62     88.45 o 
   8  16   5       59.77      -74.02     88.68 o 
  10  16   5     1040.34     1139.09    128.66 o 
  12  16   5      662.44      522.78    153.71 o 
  14  16   5       39.01     -160.98    160.98 o 
  16  16   5      709.83      816.30    189.61 o 
 -25  17   5      963.88     1072.06    178.36 o 
 -23  17   5       82.39      232.94    178.39 o 
 -21  17   5      821.99      823.01    169.81 o 
 -19  17   5     3368.08     3788.10    211.76 o 
 -17  17   5      342.85      279.57    154.13 o 
 -15  17   5     2609.78     2382.41    192.21 o 
 -13  17   5     4421.70     4786.44    237.86 o 
 -11  17   5        0.43      -12.26    124.00 o 
  -9  17   5     3438.32     3518.43    150.68 o 
  -7  17   5     2133.01     2140.27    120.25 o 
  -5  17   5     4137.84     4148.16    143.94 o 
  -3  17   5     5799.43     5464.98    166.68 o 
  -1  17   5       79.90      107.68     98.27 o 
   1  17   5      757.54      729.02     93.91 o 
   3  17   5       84.40        6.16     86.85 o 
   5  17   5     2695.36     2756.26    110.80 o 
   7  17   5     2260.53     2317.02    125.67 o 
   9  17   5     2762.12     2660.47    149.21 o 
  11  17   5       76.82      125.80    126.42 o 
  13  17   5     2398.88     2668.43    176.61 o 
  15  17   5      291.71      140.64    176.41 o 
 -22  18   5      121.67      295.97    166.35 o 
 -20  18   5       22.49       60.80    151.96 o 
 -18  18   5      575.65      676.45    192.44 o 
 -16  18   5      848.07      971.48    164.16 o 
 -14  18   5      805.11     1024.71    155.64 o 
 -12  18   5      778.41      864.17    150.12 o 
 -10  18   5       88.30       48.46    153.08 o 
  -8  18   5     1807.90     1747.51    148.95 o 
  -6  18   5     3727.93     3926.87    144.53 o 
  -4  18   5       24.64     -145.51    145.51 o 
  -2  18   5       37.74      -43.14    112.59 o 
   0  18   5     1327.37     1458.58    119.52 o 
   2  18   5      280.24      238.30     94.36 o 
   4  18   5      138.69       82.37     94.62 o 
   6  18   5     7267.91     7679.20    272.17 o 
   8  18   5        9.43      -89.70    108.85 o 
  10  18   5      241.66        9.36    127.46 o 
  12  18   5       23.20      -70.98    166.81 o 
  14  18   5      587.30      585.76    183.21 o 
 -21  19   5      109.46     -159.04    159.04 o 
 -19  19   5      721.53      694.95    175.63 o 
 -17  19   5       62.34     -109.14    169.90 o 
 -15  19   5     1529.47     1397.14    173.90 o 
 -13  19   5     1187.33     1170.97    162.78 o 
 -11  19   5       15.39      -37.01    142.61 o 
  -9  19   5     2789.76     2887.67    156.13 o 
  -7  19   5     3411.49     3436.00    160.06 o 
  -5  19   5      521.22      288.39    116.98 o 
  -3  19   5    12601.60    13967.77    418.20 o 
  -1  19   5        4.79     -190.34    190.34 o 
   1  19   5      421.08      410.92    112.45 o 
   3  19   5     3966.18     4136.13    142.05 o 
   5  19   5      232.29      124.13    119.36 o 
   7  19   5      207.37       93.75    122.60 o 
   9  19   5      655.31      367.05    149.34 o 
  11  19   5      635.27      601.09    160.29 o 
  13  19   5       26.05       51.88    179.96 o 
 -20  20   5       26.07      -49.82    172.38 o 
 -18  20   5      959.84      896.06    269.00 o 
 -16  20   5       14.56      104.61    218.04 o 
 -14  20   5      668.30      603.21    162.27 o 
 -12  20   5       83.46     -147.98    147.98 o 
 -10  20   5     6948.04     7534.94    388.60 o 
  -8  20   5       33.98     -146.40    146.40 o 
  -6  20   5      705.72      407.04    123.56 o 
  -4  20   5     5797.09     6415.81    273.44 o 
  -2  20   5      595.68      414.22    114.85 o 
   0  20   5       48.63      -74.33    108.27 o 
   2  20   5     1545.51     1465.21    151.14 o 
   4  20   5     2448.72     2205.56    164.22 o 
   6  20   5     1959.70     2063.88    148.71 o 
   8  20   5      931.12     1115.67    157.52 o 
  10  20   5       85.60       17.19    183.72 o 
  12  20   5      646.19      794.86    196.92 o 
 -19  21   5      179.34      152.15    178.37 o 
 -17  21   5      982.73      878.93    179.43 o 
 -15  21   5      644.41      844.20    180.05 o 
 -13  21   5     5963.82     6859.73    722.99 o 
 -11  21   5      122.53      110.35    155.74 o 
  -9  21   5     4263.55     4605.74    495.89 o 
  -7  21   5      556.38      344.70    185.25 o 
  -5  21   5       81.15     -117.24    168.67 o 
  -3  21   5       17.64     -112.72    112.72 o 
  -1  21   5       71.68     -121.37    121.37 o 
   1  21   5      256.87      -35.89    138.72 o 
   3  21   5     2614.35     2778.49    181.40 o 
   5  21   5      459.65       98.97    163.38 o 
   7  21   5     5876.75     6382.58    334.18 o 
   9  21   5      842.04      594.00    192.48 o 
 -16  22   5     2511.64     2898.66    217.85 o 
 -14  22   5       75.96       36.62    186.89 o 
 -12  22   5     1799.73     1710.15    226.53 o 
 -10  22   5     2577.75     2849.92    169.40 o 
  -8  22   5        2.14     -200.92    200.92 o 
  -6  22   5     1448.45     1817.81    221.02 o 
  -4  22   5      225.16      -19.76    137.31 o 
  -2  22   5      892.27     1083.44    152.14 o 
   0  22   5     1161.42     1209.06    156.45 o 
   2  22   5      921.09      672.86    235.02 o 
   4  22   5        5.46      -87.57    168.60 o 
   6  22   5      555.99      504.27    187.39 o 
   8  22   5        7.00     -170.24    218.79 o 
 -15  23   5      128.16      137.55    260.51 o 
 -13  23   5      292.18      244.74    176.58 o 
 -11  23   5      256.88       95.40    140.31 o 
  -9  23   5      188.90       59.25    142.01 o 
  -7  23   5      464.74      486.87    143.20 o 
  -5  23   5      193.80      206.90    139.08 o 
  -3  23   5       78.84      -60.44    171.07 o 
  -1  23   5       80.02     -167.24    167.24 o 
   1  23   5        3.97     -167.24    167.24 o 
   3  23   5      381.73      425.94    182.27 o 
   5  23   5        6.39     -177.16    177.16 o 
 -10  24   5      478.48      472.01    233.34 o 
  -8  24   5      158.98       -0.50    149.15 o 
  -6  24   5     1032.78     1026.83    207.61 o 
  -4  24   5       35.32     -175.42    175.42 o 
  -2  24   5        1.13     -177.16    177.16 o 
   0  24   5     1363.74     1381.98    202.04 o 
   2  24   5       58.24     -174.52    174.52 o 
 -32   0   6       10.67     -255.03    353.13 o 
 -30   0   6      268.52      196.18    313.89 o 
 -28   0   6      309.43      372.07    197.94 o 
 -26   0   6     3748.16     4013.01    248.54 o 
 -24   0   6    18963.62    17169.83    518.96 o 
 -22   0   6     1164.14      813.18    172.99 o 
 -20   0   6     2605.65     2530.73    255.03 o 
 -18   0   6     5799.10     5465.94    198.55 o 
 -16   0   6     4821.57     4481.14    175.69 o 
 -14   0   6      100.30      -56.96     76.45 o 
 -12   0   6     2254.89     2127.18    130.25 o 
 -10   0   6     9116.81     8985.73    229.53 o 
  -8   0   6    40917.67    40011.41    719.98 o 
  -6   0   6     2721.80     2802.75    126.93 o 
  -4   0   6    36753.02    34649.95    629.20 o 
  -2   0   6    20233.50    19281.79    384.77 o 
   0   0   6    15540.25    15392.83    323.75 o 
   2   0   6      294.06      177.45     86.32 o 
   4   0   6     6806.45     7429.62    199.42 o 
   6   0   6    22022.00    21445.69    373.80 o 
   8   0   6     4465.66     4533.97    190.39 o 
  10   0   6    16177.86    16449.55    449.40 o 
  12   0   6    64044.26    63645.08   1162.38 o 
  14   0   6       97.75      128.24    129.75 o 
  16   0   6      930.44      851.30    152.77 o 
  18   0   6     1206.16     1139.09    175.69 o 
  20   0   6     1419.43     1743.00    204.80 o 
 -31   1   6      578.46      368.82    242.46 o 
 -29   1   6     4096.51     3903.57    196.29 o 
 -27   1   6     7866.04     7778.70    252.78 o 
 -25   1   6       10.51      -51.09    116.49 o 
 -23   1   6    15229.54    13395.10    313.43 o 
 -21   1   6       13.78      -68.66    107.90 o 
 -19   1   6     1333.89     1450.56     96.37 o 
 -17   1   6     3513.74     3338.01    112.08 o 
 -15   1   6      331.32      426.71     70.96 o 
 -13   1   6       14.79      -15.29     48.27 o 
 -11   1   6     6827.71     6387.14    135.15 o 
  -9   1   6        9.80      -54.92     54.92 o 
  -7   1   6    23766.16    24072.25    325.23 o 
  -5   1   6     8747.25     8334.69    151.75 o 
  -3   1   6      141.77      238.43     56.57 o 
  -1   1   6     3083.96     2991.08     95.77 o 
   1   1   6       21.44      -12.02     56.57 o 
   3   1   6     3368.27     3515.69     88.62 o 
   5   1   6     9789.49     9161.35    143.59 o 
   7   1   6     4910.38     4901.26    112.34 o 
   9   1   6    59981.50    58809.00    757.66 o 
  11   1   6     4176.40     4220.99    130.18 o 
  13   1   6      380.51      244.49     90.73 o 
  15   1   6     2988.57     2911.73    132.32 o 
  17   1   6      491.98      472.95    108.92 o 
  19   1   6       40.29     -112.85    112.85 o 
  21   1   6      589.37      579.74    131.57 o 
 -32   2   6       60.34     -150.05    256.35 o 
 -30   2   6      224.36      -39.24    235.83 o 
 -28   2   6        0.99     -132.66    132.66 o 
 -26   2   6       98.75      -15.21    124.84 o 
 -24   2   6     7534.77     6826.93    229.73 o 
 -22   2   6     8639.48     7832.77    288.83 o 
 -20   2   6       54.71       38.03     84.51 o 
 -18   2   6     2624.57     2408.86    117.32 o 
 -16   2   6     1541.45     1461.46     99.43 o 
 -14   2   6      293.64      175.54     53.35 o 
 -12   2   6        8.37      -44.28     45.64 o 
 -10   2   6      292.73      246.42     60.80 o 
  -8   2   6      481.02      487.01     61.57 o 
  -6   2   6    10933.37    11242.98    183.48 o 
  -4   2   6     1914.83     2281.05     82.07 o 
  -2   2   6     2188.11     2266.16     83.04 o 
   0   2   6       44.47      -39.92     55.97 o 
   2   2   6     3118.17     3076.62     80.92 o 
   4   2   6      665.75      616.20     55.55 o 
   6   2   6     4592.47     4674.30    108.06 o 
   8   2   6     4715.66     4731.84    133.46 o 
  10   2   6      165.79      216.98     84.99 o 
  12   2   6      262.71      192.17     87.37 o 
  14   2   6       88.75        7.90     89.48 o 
  16   2   6     1908.61     1884.07    122.25 o 
  18   2   6       71.66      -71.58    110.04 o 
  20   2   6       10.29     -118.19    118.19 o 
 -31   3   6     1352.91     1331.85    277.44 o 
 -29   3   6     4705.57     3980.87    189.84 o 
 -27   3   6     1127.82     1170.25    148.90 o 
 -25   3   6      319.13      471.60    129.17 o 
 -23   3   6    43671.08    41403.00    825.04 o 
 -21   3   6     3874.86     3865.45    137.77 o 
 -19   3   6     2414.93     2582.41    132.16 o 
 -17   3   6    18517.99    18313.03    308.35 o 
 -15   3   6       55.59       -6.52     61.57 o 
 -13   3   6      198.81      193.76     50.27 o 
 -11   3   6     1140.53     1032.29     63.47 o 
  -9   3   6       82.57      105.22     60.36 o 
  -7   3   6    23830.67    23034.88    314.33 o 
  -5   3   6     2087.39     2020.89     80.42 o 
  -3   3   6     2448.41     2425.70     84.84 o 
  -1   3   6    13533.31    12770.63    199.56 o 
   1   3   6     6311.95     6148.77    120.04 o 
   3   3   6     1003.24      996.58     60.86 o 
   5   3   6      542.81      650.17     60.18 o 
   7   3   6     3968.65     4030.86    119.53 o 
   9   3   6     4307.41     4597.27    136.79 o 
  11   3   6     9365.28     9525.72    195.70 o 
  13   3   6      158.58       63.75     86.25 o 
  15   3   6     9317.42     9284.56    210.55 o 
  17   3   6      285.87      153.55    106.77 o 
  19   3   6       98.81       59.20    114.97 o 
  21   3   6      245.98       95.74    127.18 o 
 -30   4   6     4430.14     4464.77    392.36 o 
 -28   4   6     3191.10     3329.20    187.59 o 
 -26   4   6     1057.95     1111.09    146.18 o 
 -24   4   6    17676.10    17017.82    376.40 o 
 -22   4   6      550.33      522.65    101.64 o 
 -20   4   6    16224.57    15491.83    284.69 o 
 -18   4   6     6550.83     6235.36    169.21 o 
 -16   4   6     1858.46     1899.92     98.85 o 
 -14   4   6     7351.18     7200.87    126.66 o 
 -12   4   6     7526.20     6763.39    121.37 o 
 -10   4   6     5267.82     5071.51    185.94 o 
  -8   4   6     8030.80     7560.48    148.27 o 
  -6   4   6     7509.76     7618.78    146.71 o 
  -4   4   6    34308.16    34827.77    446.35 o 
  -2   4   6     6970.95     6762.84    136.48 o 
   0   4   6     8162.55     7846.50    138.48 o 
   2   4   6     2715.54     2670.91     78.43 o 
   4   4   6     7103.45     6795.73    123.63 o 
   6   4   6       48.35       15.19     54.46 o 
   8   4   6       92.49       19.40     67.61 o 
  10   4   6      502.25      553.50     93.00 o 
  12   4   6       38.49      -21.08     84.36 o 
  14   4   6      463.55      409.67     94.53 o 
  16   4   6       86.23      115.94    102.56 o 
  18   4   6     5320.16     5157.09    170.26 o 
  20   4   6       27.83     -116.81    116.81 o 
 -31   5   6        2.65     -137.33    263.57 o 
 -29   5   6      458.96      218.38    184.35 o 
 -27   5   6     1425.61     1556.70    169.90 o 
 -25   5   6       10.89       18.74    161.40 o 
 -23   5   6     2207.93     2624.81    206.71 o 
 -21   5   6     2329.64     2252.85    123.92 o 
 -19   5   6      228.19      151.87     95.62 o 
 -17   5   6     2807.00     2726.89    112.21 o 
 -15   5   6     1302.97     1338.97     88.54 o 
 -13   5   6      645.38      749.61     58.00 o 
 -11   5   6    30269.11    29188.46    341.74 o 
  -9   5   6     1465.81     1743.23     84.51 o 
  -7   5   6    13050.83    12551.01    186.39 o 
  -5   5   6    16847.78    17012.75    231.19 o 
  -3   5   6      683.26      740.05     56.89 o 
  -1   5   6     1995.12     1742.41     70.30 o 
   1   5   6     2105.46     2203.45     97.32 o 
   3   5   6     6287.84     5871.37    121.93 o 
   5   5   6     3186.09     3148.47     89.37 o 
   7   5   6      217.83      330.06     62.35 o 
   9   5   6     2481.93     2386.20    115.52 o 
  11   5   6     1372.53     1545.12    101.86 o 
  13   5   6        1.48      -92.27     92.27 o 
  15   5   6     4036.45     3921.96    159.07 o 
  17   5   6      512.57      670.84    127.58 o 
  19   5   6       15.75     -109.02    124.90 o 
  21   5   6      449.16      181.85    141.20 o 
 -30   6   6       68.42      -87.49    256.35 o 
 -28   6   6       33.16     -134.56    134.56 o 
 -26   6   6        3.15       14.65    127.81 o 
 -24   6   6     2490.83     2379.99    155.67 o 
 -22   6   6     1416.52     1221.63    135.89 o 
 -20   6   6      213.34      187.65    164.23 o 
 -18   6   6     1029.21      830.86     92.77 o 
 -16   6   6      936.97      985.84     86.67 o 
 -14   6   6     2003.96     2193.99     75.43 o 
 -12   6   6    11001.18    10566.32    157.82 o 
 -10   6   6     8825.34     9173.40    144.10 o 
  -8   6   6       48.70       74.96     52.29 o 
  -6   6   6    36124.02    37445.89    450.89 o 
  -4   6   6    29420.23    30405.04    373.66 o 
  -2   6   6      172.89      134.26     53.52 o 
   0   6   6      118.10      126.84     51.10 o 
   2   6   6      483.22      456.27     56.08 o 
   4   6   6     1578.90     1756.94     74.15 o 
   6   6   6     2698.54     3331.62    202.06 o 
   8   6   6        3.09      -41.76     70.77 o 
  10   6   6      443.58      443.23     89.48 o 
  12   6   6      761.43      960.39    100.97 o 
  14   6   6      563.75      649.22    106.74 o 
  16   6   6      155.75      170.58    107.82 o 
  18   6   6      507.12      432.34    119.89 o 
  20   6   6      853.72      708.70    135.56 o 
 -31   7   6        3.93     -215.80    263.57 o 
 -29   7   6      259.18      291.15    178.42 o 
 -27   7   6     3172.34     3572.81    186.36 o 
 -25   7   6     2780.55     2641.11    164.59 o 
 -23   7   6     8037.60     7948.63    245.59 o 
 -21   7   6     2924.62     3120.86    210.00 o 
 -19   7   6     4049.14     4090.86    169.05 o 
 -17   7   6     3964.19     4177.24    139.90 o 
 -15   7   6    10825.15    10786.33    214.73 o 
 -13   7   6       49.11       41.36     53.79 o 
 -11   7   6     7821.96     7749.53    134.47 o 
  -9   7   6     7857.19     7697.24    128.41 o 
  -7   7   6     6452.47     6090.24    112.60 o 
  -5   7   6     8888.46     8603.59    146.87 o 
  -3   7   6     2434.38     2404.44     89.21 o 
  -1   7   6     8634.79     8297.66    147.21 o 
   1   7   6      877.08     1055.38     70.44 o 
   3   7   6      666.00      536.20     73.66 o 
   5   7   6     4106.82     4275.69    124.30 o 
   7   7   6      321.11      257.25     64.27 o 
   9   7   6     1050.27      843.90     93.54 o 
  11   7   6     4456.64     4549.56    148.55 o 
  13   7   6       89.90       67.05     95.26 o 
  15   7   6     3868.92     3892.30    149.87 o 
  17   7   6     2128.82     1989.24    135.41 o 
  19   7   6      651.33      413.75    127.33 o 
 -30   8   6     1127.91     1308.43    207.03 o 
 -28   8   6      469.32      193.07    144.70 o 
 -26   8   6     1259.90     1285.03    153.30 o 
 -24   8   6     3679.77     3885.98    182.57 o 
 -22   8   6      980.01      930.87    134.70 o 
 -20   8   6     3375.40     3728.63    166.32 o 
 -18   8   6      338.07      411.84    117.09 o 
 -16   8   6     2209.42     2509.04    138.08 o 
 -14   8   6    10674.78    10578.47    212.73 o 
 -12   8   6      403.14      365.34     55.14 o 
 -10   8   6     1332.26     1350.99     66.25 o 
  -8   8   6     6767.91     6697.61    119.66 o 
  -6   8   6     2566.16     2799.34     79.95 o 
  -4   8   6     6601.33     6254.91    141.19 o 
  -2   8   6      512.86      343.54     53.30 o 
   0   8   6     1691.96     1759.37     73.22 o 
   2   8   6    13158.95    12907.76    186.20 o 
   4   8   6     1296.92     1360.93     73.40 o 
   6   8   6     2455.77     2471.08     88.98 o 
   8   8   6     4165.91     4235.03    123.79 o 
  10   8   6     2321.80     2456.49    124.29 o 
  12   8   6     2851.73     3156.93    131.47 o 
  14   8   6     1955.48     2083.27    124.24 o 
  16   8   6       35.56       20.82    109.82 o 
  18   8   6     1272.65     1352.68    133.98 o 
  20   8   6     3279.82     3203.23    164.96 o 
 -29   9   6      753.08      854.65    194.82 o 
 -27   9   6     1775.64     1756.51    164.87 o 
 -25   9   6      193.82       85.48    133.17 o 
 -23   9   6      132.88      211.06    126.38 o 
 -21   9   6     1471.36     1462.79    140.96 o 
 -19   9   6     1021.45      997.60    169.90 o 
 -17   9   6        8.77       76.25    108.91 o 
 -15   9   6      654.11      726.83    130.25 o 
 -13   9   6     8489.79     8132.67    154.35 o 
 -11   9   6       38.95       51.96     66.76 o 
  -9   9   6       24.34       85.76     51.49 o 
  -7   9   6     7338.84     7446.20    127.73 o 
  -5   9   6      803.75      802.74    105.36 o 
  -3   9   6      982.63     1101.00     61.22 o 
  -1   9   6     1035.40     1097.54     72.19 o 
   1   9   6     1780.70     1955.77     78.31 o 
   3   9   6        6.89      -24.52     62.09 o 
   5   9   6      547.33      503.33     70.30 o 
   7   9   6      723.07      531.31     74.30 o 
   9   9   6     5157.16     4614.02    132.58 o 
  11   9   6     6466.71     6018.31    169.23 o 
  13   9   6      424.23      391.61    104.92 o 
  15   9   6       61.40     -105.10    105.10 o 
  17   9   6       52.40     -111.56    111.56 o 
  19   9   6       95.45      133.22    126.43 o 
 -28  10   6      715.41      689.06    209.54 o 
 -26  10   6     1685.72     1878.51    181.22 o 
 -24  10   6      319.25      553.22    139.23 o 
 -22  10   6      722.66      730.49    139.63 o 
 -20  10   6     6816.65     6880.93    233.41 o 
 -18  10   6     2072.74     2259.20    150.12 o 
 -16  10   6      396.14      582.39    120.29 o 
 -14  10   6      550.14      439.91    111.69 o 
 -12  10   6     2097.49     2131.78    105.95 o 
 -10  10   6      270.49      160.80     63.20 o 
  -8  10   6     4736.70     5428.71    112.84 o 
  -6  10   6      233.13      266.00     65.10 o 
  -4  10   6     1167.03     1249.41     63.72 o 
  -2  10   6      582.78      561.29     59.20 o 
   0  10   6     1105.84     1128.36     76.96 o 
   2  10   6     1458.13     1650.59     81.56 o 
   4  10   6     6807.97     6779.21    139.65 o 
   6  10   6      164.34      -24.94     67.33 o 
   8  10   6      165.11       -1.97     81.70 o 
  10  10   6      153.23      -10.62     93.65 o 
  12  10   6     9034.57     8777.59    299.98 o 
  14  10   6      409.64      502.74    112.77 o 
  16  10   6      184.32     -106.65    114.49 o 
  18  10   6      735.54      556.61    128.13 o 
 -29  11   6      153.73       23.60    192.63 o 
 -27  11   6      222.11      403.74    155.35 o 
 -25  11   6      384.77      547.92    149.37 o 
 -23  11   6     5656.66     5883.28    229.73 o 
 -21  11   6      234.86      111.44    132.01 o 
 -19  11   6     1395.52     1368.51    196.84 o 
 -17  11   6     3606.41     3956.13    173.94 o 
 -15  11   6      816.47      878.48    138.75 o 
 -13  11   6     1631.21     1811.47    113.62 o 
 -11  11   6     8604.14     8810.54    185.75 o 
  -9  11   6     3332.06     3633.65    172.52 o 
  -7  11   6     4634.65     4931.63    123.51 o 
  -5  11   6     9030.52     9271.78    150.13 o 
  -3  11   6     1639.53     1726.49     92.69 o 
  -1  11   6    10168.01    10645.74    166.28 o 
   1  11   6     1954.89     1991.59     84.50 o 
   3  11   6     1849.92     2152.99    126.05 o 
   5  11   6     4774.68     5176.47    130.87 o 
   7  11   6     2507.56     2759.78    118.64 o 
   9  11   6     5558.71     5163.79    146.91 o 
  11  11   6    10044.84    10339.13    219.68 o 
  13  11   6      948.56      957.82    116.05 o 
  15  11   6     5497.53     5241.66    193.94 o 
  17  11   6      128.33      110.31    120.60 o 
 -28  12   6      256.26      175.83    159.50 o 
 -26  12   6      182.15      167.68    152.24 o 
 -24  12   6     1961.51     2327.87    180.38 o 
 -22  12   6     2102.74     2182.73    169.48 o 
 -20  12   6      166.31      342.32    137.38 o 
 -18  12   6      786.91     1274.28    140.72 o 
 -16  12   6       84.26       74.21    120.15 o 
 -14  12   6    10702.72    11192.47    288.77 o 
 -12  12   6     1114.02     1109.86     99.80 o 
 -10  12   6    15398.70    16378.92    272.51 o 
  -8  12   6    16638.85    17139.24    248.11 o 
  -6  12   6      975.52      990.80     78.88 o 
  -4  12   6     8117.27     8222.99    142.22 o 
  -2  12   6      842.87      939.56     71.29 o 
   0  12   6        5.09      -62.16     62.16 o 
   2  12   6     4588.45     4874.81    123.84 o 
   4  12   6     2434.41     2562.77     97.77 o 
   6  12   6      483.00      529.67     80.67 o 
   8  12   6     9850.85    10003.95    194.99 o 
  10  12   6      574.86      402.10    104.69 o 
  12  12   6      571.48      350.86    108.91 o 
  14  12   6     1039.58      969.42    122.82 o 
  16  12   6      165.00      -39.43    117.03 o 
 -27  13   6     1022.86     1032.20    166.73 o 
 -25  13   6       10.82       13.12    186.89 o 
 -23  13   6      437.15      544.88    154.30 o 
 -21  13   6     2149.32     2655.89    181.04 o 
 -19  13   6       52.25      188.12    138.46 o 
 -17  13   6     1003.70      833.02    143.76 o 
 -15  13   6      542.15      575.93    135.23 o 
 -13  13   6      630.72      808.85    125.87 o 
 -11  13   6     2100.46     2385.77    114.08 o 
  -9  13   6     3746.69     3863.63    149.15 o 
  -7  13   6      383.48      415.31     86.25 o 
  -5  13   6      171.51      168.06     71.68 o 
  -3  13   6     1217.60     1259.24     85.33 o 
  -1  13   6     3431.57     3733.39    106.24 o 
   1  13   6       15.90     -112.15    112.15 o 
   3  13   6     2062.83     2170.74     94.70 o 
   5  13   6     4871.17     4658.87    130.36 o 
   7  13   6      218.99      -69.01     84.38 o 
   9  13   6        3.17      -53.02     90.72 o 
  11  13   6     3029.57     2826.04    136.30 o 
  13  13   6      697.84      464.67    117.04 o 
  15  13   6      614.89      545.34    148.28 o 
  17  13   6        2.38       77.06    153.84 o 
 -26  14   6     1959.84     2018.02    189.45 o 
 -24  14   6       52.41      170.10    154.27 o 
 -22  14   6      158.32      -42.85    145.26 o 
 -20  14   6     4177.51     4200.67    207.84 o 
 -18  14   6      361.71      392.16    148.17 o 
 -16  14   6     1666.53     1911.67    162.74 o 
 -14  14   6      204.73      322.94    130.57 o 
 -12  14   6       30.98       50.52     99.89 o 
 -10  14   6      617.25      702.00     95.87 o 
  -8  14   6        8.62      -63.69     84.84 o 
  -6  14   6     3847.29     3658.05    162.31 o 
  -4  14   6    20523.50    21245.91    301.06 o 
  -2  14   6     2668.21     3129.07    116.13 o 
   0  14   6     3685.25     3760.69    114.57 o 
   2  14   6      134.08       80.82     77.86 o 
   4  14   6      303.01      101.07     79.67 o 
   6  14   6      145.41      -81.83     81.83 o 
   8  14   6      804.75      898.93    123.77 o 
  10  14   6     1261.90     1073.06    116.09 o 
  12  14   6     1064.63      954.50    120.47 o 
  14  14   6      435.54      462.34    146.42 o 
  16  14   6       10.57      -96.65    149.89 o 
 -25  15   6       12.34      -22.97    160.91 o 
 -23  15   6     2671.48     3144.10    280.33 o 
 -21  15   6     1792.66     1935.37    183.05 o 
 -19  15   6     3580.47     3566.93    201.28 o 
 -17  15   6     4578.23     4721.33    212.28 o 
 -15  15   6      275.11      461.75    141.57 o 
 -13  15   6      525.87      488.52    133.31 o 
 -11  15   6      469.95      523.09    108.80 o 
  -9  15   6      288.02      213.28     92.47 o 
  -7  15   6      680.59      614.26    125.20 o 
  -5  15   6       65.75      -38.38     90.45 o 
  -3  15   6      994.36     1169.34    110.77 o 
  -1  15   6      857.19      899.47     93.22 o 
   1  15   6      759.94      769.20     90.56 o 
   3  15   6      596.06      485.69     85.91 o 
   5  15   6     7710.18     8000.00    170.26 o 
   7  15   6     1022.15      999.94    109.80 o 
   9  15   6     1629.33     1737.69    120.39 o 
  11  15   6      343.22      325.27    113.01 o 
  13  15   6        7.66      -22.43    143.47 o 
  15  15   6     1931.76     1882.62    191.38 o 
 -24  16   6      707.17      912.31    240.69 o 
 -22  16   6       40.57       90.28    154.71 o 
 -20  16   6     1590.53     2042.33    185.41 o 
 -18  16   6      126.35      314.57    184.06 o 
 -16  16   6     2150.54     2109.81    180.96 o 
 -14  16   6     8149.39     9051.11    281.68 o 
 -12  16   6     2133.25     2565.78    141.79 o 
 -10  16   6       12.20      -77.69    103.07 o 
  -8  16   6    18749.24    19542.98    322.52 o 
  -6  16   6      731.23     1024.41    211.20 o 
  -4  16   6       19.17     -136.29    136.29 o 
  -2  16   6    11639.83    12093.27    242.33 o 
   0  16   6     1120.23     1222.36     97.38 o 
   2  16   6    12568.20    12746.60    282.30 o 
   4  16   6       27.27      -85.37     85.37 o 
   6  16   6     2073.00     2317.56    112.19 o 
   8  16   6     1700.60     1766.72    132.66 o 
  10  16   6        0.05      -12.47    135.60 o 
  12  16   6      591.47      580.39    152.65 o 
  14  16   6     1055.90      708.65    198.21 o 
 -23  17   6      244.35      173.26    168.02 o 
 -21  17   6      174.19       60.24    160.50 o 
 -19  17   6        3.96     -148.07    148.07 o 
 -17  17   6      238.65       30.25    150.18 o 
 -15  17   6       39.51      -43.10    137.91 o 
 -13  17   6      725.45      652.69    123.25 o 
 -11  17   6      144.04      144.96    112.02 o 
  -9  17   6       93.06     -106.47    106.47 o 
  -7  17   6      354.44      161.86    109.67 o 
  -5  17   6     2270.26     2241.18    158.68 o 
  -3  17   6      398.38      325.66    108.17 o 
  -1  17   6     5219.61     5859.38    178.68 o 
   1  17   6      210.69       68.10     93.38 o 
   3  17   6      752.90      755.45    101.31 o 
   5  17   6      140.76       99.33    126.93 o 
   7  17   6      363.62      415.99    110.01 o 
   9  17   6        8.51     -126.71    126.71 o 
  11  17   6       41.88     -134.09    155.44 o 
  13  17   6       15.98      152.25    163.38 o 
 -22  18   6       57.48      193.24    171.49 o 
 -20  18   6      357.60       56.81    169.09 o 
 -18  18   6       96.20      295.72    161.13 o 
 -16  18   6       22.37      239.08    152.77 o 
 -14  18   6     4531.46     4774.47    216.63 o 
 -12  18   6      934.80      799.43    140.76 o 
 -10  18   6     2206.83     1931.34    141.79 o 
  -8  18   6    23669.21    24843.36    633.15 o 
  -6  18   6      199.90     -141.57    171.95 o 
  -4  18   6     4231.30     4419.57    258.82 o 
  -2  18   6      898.59      628.71    116.37 o 
   0  18   6       75.17      -58.03    107.29 o 
   2  18   6       20.74      -21.12     95.52 o 
   4  18   6     1461.90     1644.51    117.37 o 
   6  18   6       38.11      -13.46    121.38 o 
   8  18   6     2553.33     2464.06    203.30 o 
  10  18   6        3.86     -142.27    142.27 o 
  12  18   6     1198.80      741.02    179.49 o 
 -21  19   6     1627.11     1509.77    190.95 o 
 -19  19   6       11.60      107.31    237.86 o 
 -17  19   6     1952.20     2490.42    194.00 o 
 -15  19   6       31.43      -52.28    151.53 o 
 -13  19   6      221.58      149.51    126.58 o 
 -11  19   6     5051.45     5188.19    196.70 o 
  -9  19   6      885.34      696.20    136.32 o 
  -7  19   6       96.91      -32.60    110.04 o 
  -5  19   6      180.25      -96.77    108.17 o 
  -3  19   6        9.54     -106.33    106.33 o 
  -1  19   6      307.27      143.57    113.06 o 
   1  19   6     1833.30     1941.17    137.45 o 
   3  19   6     1395.49     1657.33    130.43 o 
   5  19   6     2330.73     2489.43    250.90 o 
   7  19   6      646.81      599.38    165.54 o 
   9  19   6     1133.32      896.46    205.60 o 
 -18  20   6      753.61     1147.87    359.62 o 
 -16  20   6      954.13      826.69    175.34 o 
 -14  20   6      283.45      141.43    132.66 o 
 -12  20   6      670.32      610.78    158.64 o 
 -10  20   6      697.09      632.89    132.87 o 
  -8  20   6       97.72     -120.10    120.10 o 
  -6  20   6      233.85      -21.09    113.99 o 
  -4  20   6     1397.75     1820.21    158.75 o 
  -2  20   6       54.41     -111.91    116.37 o 
   0  20   6     1550.63     1743.36    152.51 o 
   2  20   6      126.96      105.22    157.32 o 
   4  20   6     1156.88     1116.45    179.14 o 
   6  20   6       14.03      -91.40    137.76 o 
   8  20   6     1584.99     1763.05    286.08 o 
 -17  21   6       46.38       61.66    169.86 o 
 -15  21   6       72.10      -91.33    161.49 o 
 -13  21   6      252.91      110.30    140.80 o 
 -11  21   6      101.16       58.78    131.85 o 
  -9  21   6      377.90      191.11    137.02 o 
  -7  21   6     1443.23     1304.68    169.70 o 
  -5  21   6      308.39      376.04    135.98 o 
  -3  21   6       64.57      -91.41    128.47 o 
  -1  21   6      121.64      -94.90    127.11 o 
   1  21   6       47.00      -10.37    159.60 o 
   3  21   6       92.19     -137.27    165.35 o 
   5  21   6       47.39     -147.52    167.24 o 
 -14  22   6      836.31      844.39    173.80 o 
 -12  22   6      117.09      -66.67    152.22 o 
 -10  22   6      853.53      953.73    168.90 o 
  -8  22   6     2141.38     2350.49    186.49 o 
  -6  22   6      219.44      -36.73    155.74 o 
  -4  22   6     1608.39     1788.67    157.81 o 
  -2  22   6      285.66      151.99    136.34 o 
   0  22   6       58.54      -47.24    201.05 o 
   2  22   6       60.99       41.02    170.98 o 
   4  22   6        2.64     -138.13    240.64 o 
 -11  23   6      629.19      458.55    166.30 o 
  -9  23   6        3.23     -158.04    158.04 o 
  -7  23   6      625.56      680.69    169.48 o 
  -5  23   6     3451.39     3720.30    314.31 o 
  -3  23   6       96.87     -169.48    169.48 o 
  -1  23   6      683.12      236.13    246.35 o 
 -31   1   7      299.44      235.42    294.27 o 
 -29   1   7        9.32     -186.89    186.89 o 
 -27   1   7     5423.56     5667.67    362.93 o 
 -25   1   7     4318.17     4340.50    201.85 o 
 -23   1   7      332.81      326.92    150.08 o 
 -21   1   7      318.66      368.47    101.24 o 
 -19   1   7     3409.26     3268.35    139.96 o 
 -17   1   7        5.86      -88.16     88.16 o 
 -15   1   7     4254.33     4040.96    121.85 o 
 -13   1   7     2249.22     2445.58     97.59 o 
 -11   1   7     2533.12     2559.68     98.59 o 
  -9   1   7    30034.57    29177.37    394.39 o 
  -7   1   7     2268.63     2426.12     96.62 o 
  -5   1   7     9942.49     9355.83    176.87 o 
  -3   1   7     2064.10     2135.56     90.45 o 
  -1   1   7       24.98       12.60     66.76 o 
   1   1   7     3618.47     3817.53    119.60 o 
   3   1   7      313.54      253.77     73.98 o 
   5   1   7    46692.51    45311.30    577.57 o 
   7   1   7    32406.36    32502.22    533.99 o 
   9   1   7       81.07       92.32    103.06 o 
  11   1   7    13387.07    12945.38    292.31 o 
  13   1   7     1370.48     1242.93    192.55 o 
  15   1   7       72.24       26.16    129.99 o 
  17   1   7      435.11      292.90    144.68 o 
  19   1   7      502.32      403.33    154.80 o 
 -30   2   7      761.56     1188.12    228.57 o 
 -28   2   7     2317.18     2674.69    264.84 o 
 -26   2   7       73.81     -110.75    129.75 o 
 -24   2   7      935.64     1000.73    144.36 o 
 -22   2   7     6611.71     6564.90    199.84 o 
 -20   2   7     1830.45     1812.22    121.49 o 
 -18   2   7     4433.20     4238.42    159.55 o 
 -16   2   7     2530.16     2366.56     96.99 o 
 -14   2   7     7295.15     6753.46    157.20 o 
 -12   2   7    17671.96    16801.44    289.52 o 
 -10   2   7     4589.81     4322.57    125.17 o 
  -8   2   7    14568.04    13989.04    224.80 o 
  -6   2   7    39317.42    39002.38    503.86 o 
  -4   2   7      554.12      552.84     71.57 o 
  -2   2   7     2245.26     2392.97     95.11 o 
   0   2   7     9226.20     9200.62    191.55 o 
   2   2   7      304.48      376.89     74.48 o 
   4   2   7      775.04      729.37     79.69 o 
   6   2   7     7414.99     7918.48    168.54 o 
   8   2   7      400.82      206.85    133.09 o 
  10   2   7    11018.54    10699.41    258.69 o 
  12   2   7     5658.50     5913.88    209.10 o 
  14   2   7     1278.43     1203.60    149.24 o 
  16   2   7     1575.25     1562.03    153.30 o 
  18   2   7      402.44      117.14    148.02 o 
 -31   3   7     2255.63     1824.48    313.89 o 
 -29   3   7       16.92      -84.56    200.79 o 
 -27   3   7     1304.74     1554.08    221.95 o 
 -25   3   7     7894.63     6731.60    244.80 o 
 -23   3   7      260.62      266.31    123.56 o 
 -21   3   7      353.99      314.75    103.06 o 
 -19   3   7      955.05      942.34    107.23 o 
 -17   3   7     3550.02     3632.53    189.72 o 
 -15   3   7      924.48     1007.00     91.24 o 
 -13   3   7      906.02     1013.64     95.05 o 
 -11   3   7     3619.54     3527.92    112.76 o 
  -9   3   7    11923.29    10570.75    190.13 o 
  -7   3   7        8.13      -65.80     65.80 o 
  -5   3   7      319.89      218.18     90.66 o 
  -3   3   7     6345.50     6210.19    143.50 o 
  -1   3   7      209.37      228.87     70.48 o 
   1   3   7      183.98      283.73     74.68 o 
   3   3   7        8.38      -71.19     71.19 o 
   5   3   7     7809.23     7612.26    163.47 o 
   7   3   7     5579.60     5604.55    184.44 o 
   9   3   7      449.10      547.74    109.95 o 
  11   3   7     3253.04     2978.70    185.95 o 
  13   3   7     3241.83     3082.17    166.45 o 
  15   3   7     1406.90     1345.08    151.58 o 
  17   3   7       98.91      -40.18    141.58 o 
 -30   4   7      550.90      406.37    192.73 o 
 -28   4   7      279.78       78.47    180.34 o 
 -26   4   7       30.92       30.13    264.84 o 
 -24   4   7     1400.66     1434.22    214.68 o 
 -22   4   7      266.55      -77.24    123.56 o 
 -20   4   7     4696.02     4342.87    203.88 o 
 -18   4   7        7.29      -93.00     93.00 o 
 -16   4   7      645.44      648.08     78.88 o 
 -14   4   7     5278.37     5277.00    135.60 o 
 -12   4   7     3901.44     3806.07    116.46 o 
 -10   4   7      478.22      648.49     86.68 o 
  -8   4   7     8340.75     8467.94    168.70 o 
  -6   4   7       23.20      -32.12     66.76 o 
  -4   4   7     2359.53     2376.36     95.11 o 
  -2   4   7     1622.13     1510.79     86.30 o 
   0   4   7       52.51       33.97     70.12 o 
   2   4   7        0.04      -70.12     71.19 o 
   4   4   7     1130.53     1171.79     88.91 o 
   6   4   7     5473.75     5335.72    140.66 o 
   8   4   7     2939.81     2973.38    142.96 o 
  10   4   7      236.31       53.50    106.57 o 
  12   4   7      234.06      383.44    121.49 o 
  14   4   7      843.80      804.78    136.44 o 
  16   4   7      191.16       47.64    133.17 o 
  18   4   7      406.50      322.68    158.57 o 
 -29   5   7      783.84      758.89    176.77 o 
 -27   5   7     1905.38     1463.16    372.74 o 
 -25   5   7     5522.33     5071.17    284.12 o 
 -23   5   7       27.62      223.34    284.46 o 
 -21   5   7     9063.56     8664.29    262.64 o 
 -19   5   7      165.48       54.83     97.08 o 
 -17   5   7     1407.74     1405.29    116.27 o 
 -15   5   7      697.74      715.06     90.81 o 
 -13   5   7      350.34      291.28     74.08 o 
 -11   5   7     5228.80     4832.58    150.61 o 
  -9   5   7     2496.72     2295.17     94.99 o 
  -7   5   7     4226.82     4166.69    124.53 o 
  -5   5   7      118.60       62.69     77.50 o 
  -3   5   7      506.18      462.58     71.57 o 
  -1   5   7      700.32      712.65     91.61 o 
   1   5   7     5995.50     5933.61    145.56 o 
   3   5   7      596.74      706.89     79.29 o 
   5   5   7      256.07      104.60     75.88 o 
   7   5   7     4291.09     4429.77    168.60 o 
   9   5   7      125.94      -19.46    104.55 o 
  11   5   7      658.79      479.07    119.99 o 
  13   5   7     3141.53     3414.56    171.52 o 
  15   5   7       63.04      261.46    134.56 o 
  17   5   7      124.68      273.96    148.02 o 
 -30   6   7      131.60      -92.54    179.03 o 
 -28   6   7     5339.55     5299.73    255.53 o 
 -26   6   7     5090.72     4788.77    233.38 o 
 -24   6   7     4635.42     4305.45    214.61 o 
 -22   6   7     3258.62     3454.95    242.46 o 
 -20   6   7     3736.36     3926.51    313.89 o 
 -18   6   7    10632.44    10145.34    235.96 o 
 -16   6   7      690.81      777.32    100.00 o 
 -14   6   7      203.75      243.74     75.35 o 
 -12   6   7    12194.50    12084.56    208.77 o 
 -10   6   7      135.06      129.70     70.16 o 
  -8   6   7      114.70      206.39     70.25 o 
  -6   6   7    21627.37    22344.25    319.04 o 
  -4   6   7      694.26      899.55     81.89 o 
  -2   6   7    11738.85    11349.62    199.26 o 
   0   6   7      440.88      445.93     75.30 o 
   2   6   7     2432.30     2579.42    102.97 o 
   4   6   7     1138.02     1249.80    118.19 o 
   6   6   7     2744.15     2941.12    135.52 o 
   8   6   7       79.18      -77.58    106.57 o 
  10   6   7     2891.21     2976.11    151.58 o 
  12   6   7        5.03      -15.69    119.99 o 
  14   6   7     2931.20     3046.03    215.20 o 
  16   6   7      466.32      396.25    139.48 o 
  18   6   7      261.53      299.30    154.05 o 
 -29   7   7       87.85      -74.81    157.54 o 
 -27   7   7     2055.20     2376.07    197.50 o 
 -25   7   7     1598.33     1374.20    172.02 o 
 -23   7   7      507.89      552.89    152.77 o 
 -21   7   7     6267.92     5617.65    290.32 o 
 -19   7   7     1814.79     1950.74    200.79 o 
 -17   7   7     2259.19     2346.23    124.26 o 
 -15   7   7     6790.74     6711.71    185.02 o 
 -13   7   7       90.41       43.39     69.70 o 
 -11   7   7        5.99      -10.05     70.95 o 
  -9   7   7    13078.78    14028.17    383.11 o 
  -7   7   7     2202.20     2490.34    100.27 o 
  -5   7   7     6875.76     6998.29    153.55 o 
  -3   7   7     6207.28     6532.27    149.10 o 
  -1   7   7       82.98      -38.20     70.58 o 
   1   7   7      517.46      366.90     78.63 o 
   3   7   7     2225.74     2279.81    104.46 o 
   5   7   7     2938.85     2962.99    113.78 o 
   7   7   7      455.60      433.24     98.33 o 
   9   7   7      253.61      143.14    113.08 o 
  11   7   7     1558.04     1202.82    131.55 o 
  13   7   7       10.10     -124.38    124.38 o 
  15   7   7       36.40        6.34    138.75 o 
  17   7   7      935.82      955.36    156.35 o 
 -28   8   7     3393.31     3342.09    218.48 o 
 -26   8   7       79.91      -56.17    155.32 o 
 -24   8   7      285.03       37.57    171.48 o 
 -22   8   7      918.74     1045.30    160.58 o 
 -20   8   7      117.70       45.13    141.27 o 
 -18   8   7       82.49      122.15    123.56 o 
 -16   8   7     1363.17     1410.73    142.36 o 
 -14   8   7      143.64      221.75     84.03 o 
 -12   8   7     7791.93     7934.43    183.47 o 
 -10   8   7     2307.61     2253.64     96.01 o 
  -8   8   7     2293.68     2676.79     98.74 o 
  -6   8   7     2231.02     2571.36    100.27 o 
  -4   8   7     1237.27     1367.95     83.81 o 
  -2   8   7      704.45      757.63     79.54 o 
   0   8   7       27.81      -12.27     77.50 o 
   2   8   7      225.19      225.11     78.63 o 
   4   8   7      572.07      775.42     87.12 o 
   6   8   7     1946.40     1982.90    118.28 o 
   8   8   7      338.35      412.89    114.64 o 
  10   8   7     2064.68     2109.08    146.47 o 
  12   8   7      821.08      959.71    218.04 o 
  14   8   7       54.69      -23.82    133.17 o 
  16   8   7        6.42     -136.02    143.25 o 
 -29   9   7        3.05     -107.00    163.94 o 
 -27   9   7     1734.26     1678.52    190.70 o 
 -25   9   7      998.57      932.18    174.54 o 
 -23   9   7      496.13      529.84    163.03 o 
 -21   9   7     2964.00     3548.28    206.26 o 
 -19   9   7      169.98       86.35    266.34 o 
 -17   9   7       73.51       73.86    119.51 o 
 -15   9   7     4479.03     4692.89    212.81 o 
 -13   9   7     3173.55     3374.57    123.64 o 
 -11   9   7      299.31      303.09     82.43 o 
  -9   9   7     5223.31     5088.43    134.96 o 
  -7   9   7      776.00      899.38     78.11 o 
  -5   9   7     4140.70     4216.08    126.14 o 
  -3   9   7     4979.37     4943.16    133.90 o 
  -1   9   7       19.17       37.10     81.89 o 
   1   9   7     1891.59     2343.51    103.99 o 
   3   9   7     3218.73     3132.82    113.55 o 
   5   9   7     3162.70     3107.24    119.13 o 
   7   9   7     4277.81     4917.55    162.75 o 
   9   9   7     5475.94     5217.53    192.45 o 
  11   9   7     1512.97     1725.40    149.92 o 
  13   9   7     4041.31     4468.34    239.18 o 
  15   9   7        2.38     -134.96    137.94 o 
 -28  10   7       20.23      219.57    172.23 o 
 -26  10   7      483.79      426.32    172.23 o 
 -24  10   7     1589.78     1988.10    292.89 o 
 -22  10   7     4172.05     4584.72    308.42 o 
 -20  10   7      309.25      532.42    153.56 o 
 -18  10   7     2799.33     3597.09    212.81 o 
 -16  10   7      494.62      520.05    126.08 o 
 -14  10   7       41.67      -93.95     98.97 o 
 -12  10   7     6819.29     6955.14    210.35 o 
 -10  10   7     4812.10     4946.59    152.04 o 
  -8  10   7     6499.45     6491.70    171.19 o 
  -6  10   7     4905.19     5239.71    160.85 o 
  -4  10   7      795.35      897.78     83.88 o 
  -2  10   7     8105.05     8087.54    169.40 o 
   0  10   7     2342.73     2872.52    111.64 o 
   2  10   7      982.90      920.29     92.48 o 
   4  10   7    10349.79    10465.14    201.98 o 
   6  10   7     1268.11     1254.37    118.64 o 
   8  10   7     3625.87     3547.20    161.56 o 
  10  10   7     4049.02     4106.47    181.46 o 
  12  10   7       97.88      -80.65    129.99 o 
  14  10   7     1915.28     2152.36    180.02 o 
  16  10   7     1420.26     1315.67    168.10 o 
 -27  11   7      657.60      638.10    185.73 o 
 -25  11   7      272.07      436.88    172.23 o 
 -23  11   7      515.15      322.40    159.48 o 
 -21  11   7     1987.11     2256.94    217.13 o 
 -19  11   7      749.56      907.05    171.20 o 
 -17  11   7      205.86      215.31    123.54 o 
 -15  11   7      321.70      242.03    118.80 o 
 -13  11   7      561.94      504.17    102.60 o 
 -11  11   7     7750.41     7794.30    240.69 o 
  -9  11   7       98.03       18.24    108.04 o 
  -7  11   7     1840.27     1947.36    110.37 o 
  -5  11   7      455.07      515.28     75.31 o 
  -3  11   7     2692.85     2810.96    107.03 o 
  -1  11   7      944.09      951.61     88.55 o 
   1  11   7     3945.54     3897.32    131.27 o 
   3  11   7      607.30      633.18    111.94 o 
   5  11   7     7682.77     7137.48    173.89 o 
   7  11   7      160.63       10.26    104.56 o 
   9  11   7     2693.79     2323.62    158.07 o 
  11  11   7     2135.30     1825.78    153.30 o 
  13  11   7      789.43      581.22    144.70 o 
  15  11   7       11.45      -78.93    143.87 o 
 -26  12   7      175.70      343.57    180.49 o 
 -24  12   7      145.98      128.34    170.19 o 
 -22  12   7      148.53      270.20    168.73 o 
 -20  12   7      123.68       22.29    156.91 o 
 -18  12   7      562.12      634.35    218.88 o 
 -16  12   7       11.65       69.54    123.54 o 
 -14  12   7      112.81       75.06    114.64 o 
 -12  12   7     2460.09     2611.82    130.63 o 
 -10  12   7     4741.35     4821.10    165.80 o 
  -8  12   7     2976.36     3079.07    115.60 o 
  -6  12   7     3469.16     3750.26    155.30 o 
  -4  12   7      297.13      247.75    148.37 o 
  -2  12   7      329.10       56.27     75.76 o 
   0  12   7      743.43      862.58     93.43 o 
   2  12   7     1773.91     1781.74    106.66 o 
   4  12   7     2890.23     3183.85    206.18 o 
   6  12   7      141.16      156.11    108.57 o 
   8  12   7     2756.70     2488.37    153.03 o 
  10  12   7     1786.26     1691.06    209.54 o 
  12  12   7      295.43      143.26    209.54 o 
  14  12   7       31.85      -60.90    145.34 o 
 -25  13   7     5368.58     5676.80    289.21 o 
 -23  13   7      124.82      220.95    175.98 o 
 -21  13   7     7117.67     7672.32    462.01 o 
 -19  13   7     5804.10     5864.25    277.52 o 
 -17  13   7       55.44       15.18    124.79 o 
 -15  13   7     2541.61     2877.62    160.35 o 
 -13  13   7     4262.26     4621.29    173.19 o 
 -11  13   7      607.10      918.07    113.65 o 
  -9  13   7     7328.15     7423.63    222.85 o 
  -7  13   7     3573.17     3815.16    154.63 o 
  -5  13   7     3831.20     4407.46    141.84 o 
  -3  13   7     6451.65     6838.65    187.17 o 
  -1  13   7      494.66      461.68     84.01 o 
   1  13   7     7911.75     8651.62    174.66 o 
   3  13   7     3860.93     3850.88    125.28 o 
   5  13   7      195.34      256.87     90.82 o 
   7  13   7     3576.93     3524.19    142.55 o 
   9  13   7      119.16       -7.74    131.55 o 
  11  13   7      706.36      691.37    142.45 o 
  13  13   7      224.36       78.47    145.34 o 
 -24  14   7      552.65      877.91    200.76 o 
 -22  14   7      850.61      989.94    199.80 o 
 -20  14   7      226.70      269.59    206.89 o 
 -18  14   7     7378.65     7540.69    312.37 o 
 -16  14   7     1183.43     1214.79    150.08 o 
 -14  14   7      192.65       34.59    118.83 o 
 -12  14   7     2037.16     2202.18    140.75 o 
 -10  14   7       11.55      -65.61    104.84 o 
  -8  14   7     4734.91     4920.76    179.19 o 
  -6  14   7      949.76     1049.07    120.94 o 
  -4  14   7       89.50      -93.01     93.01 o 
  -2  14   7     4423.30     4705.87    179.86 o 
   0  14   7     1504.36     1667.18    192.91 o 
   2  14   7      483.95      304.20     92.29 o 
   4  14   7     3570.07     3722.25    128.75 o 
   6  14   7     1285.44     1211.05    118.80 o 
   8  14   7     1165.36      670.98    115.71 o 
  10  14   7      497.90      627.64    142.18 o 
  12  14   7        9.28       -1.21    142.18 o 
 -23  15   7        4.32      120.73    191.55 o 
 -21  15   7      181.16      361.03    192.67 o 
 -19  15   7     1239.85     1227.61    363.33 o 
 -17  15   7        1.70      -79.86    135.23 o 
 -15  15   7      242.50      230.49    127.40 o 
 -13  15   7     3954.08     4471.21    280.33 o 
 -11  15   7      493.81      474.81    118.28 o 
  -9  15   7     1962.17     2036.54    158.53 o 
  -7  15   7     5984.32     5931.68    198.25 o 
  -5  15   7       18.53     -112.02    112.02 o 
  -3  15   7      632.75      546.55     99.78 o 
  -1  15   7     1218.61     1372.66    110.47 o 
   1  15   7      383.98      415.25    124.78 o 
   3  15   7      150.58      112.21     92.84 o 
   5  15   7       50.65      -17.03     94.19 o 
   7  15   7        3.17     -107.63    107.63 o 
   9  15   7        0.70     -120.44    120.44 o 
  11  15   7      100.04       82.32    143.87 o 
 -22  16   7       20.14      -61.34    194.59 o 
 -20  16   7      227.44      347.33    198.96 o 
 -18  16   7     2791.35     3145.80    240.72 o 
 -16  16   7      244.34      315.39    186.89 o 
 -14  16   7     3015.85     3261.30    180.90 o 
 -12  16   7     5268.42     5759.92    228.47 o 
 -10  16   7     9647.29     9770.54    366.93 o 
  -8  16   7      497.59      499.42    146.24 o 
  -6  16   7     1410.25     1653.59    138.72 o 
  -4  16   7      154.96      -87.10    117.24 o 
  -2  16   7     1741.94     1832.72    216.62 o 
   0  16   7      230.52      201.27    107.03 o 
   2  16   7       48.48      -16.10    104.20 o 
   4  16   7      280.36      271.27    109.21 o 
   6  16   7      299.28      338.60    112.09 o 
   8  16   7      120.30       -6.95    115.93 o 
  10  16   7      967.86     1164.63    220.10 o 
 -21  17   7      819.76      988.35    298.81 o 
 -19  17   7      619.92      757.60    203.52 o 
 -17  17   7       60.33     -119.79    184.06 o 
 -15  17   7     4451.20     4645.38    229.36 o 
 -13  17   7      395.67      414.06    141.58 o 
 -11  17   7    12866.93    13688.98    382.75 o 
  -9  17   7      995.41     1114.10    156.53 o 
  -7  17   7      360.79      490.69    166.78 o 
  -5  17   7      131.21       -6.18    123.56 o 
  -3  17   7     2173.60     2292.54    165.07 o 
  -1  17   7     1226.03     1151.67    151.64 o 
   1  17   7     4467.23     4465.26    204.71 o 
   3  17   7      555.32      646.36    118.08 o 
   5  17   7      538.27      705.25    133.49 o 
   7  17   7      103.29      145.67    128.48 o 
   9  17   7      678.69      443.86    160.91 o 
 -20  18   7       66.35      -85.07    197.87 o 
 -18  18   7     2877.83     3245.57    197.94 o 
 -16  18   7      846.76      858.37    160.35 o 
 -14  18   7     1088.72     1069.20    159.60 o 
 -12  18   7      318.76      366.00    145.52 o 
 -10  18   7     2976.65     3169.38    317.14 o 
  -8  18   7      408.45      543.25    132.02 o 
  -6  18   7      103.10      -99.89    122.48 o 
  -4  18   7      590.98      530.69    182.15 o 
  -2  18   7    10249.86    11006.62    382.27 o 
   0  18   7     1372.65     1402.50    146.28 o 
   2  18   7      165.06      106.16    133.48 o 
   4  18   7      202.78      164.62    116.83 o 
   6  18   7       94.32     -153.33    153.33 o 
   8  18   7        6.19     -163.38    163.38 o 
 -17  19   7     2051.48     2359.94    190.36 o 
 -15  19   7      271.86      253.20    159.10 o 
 -13  19   7       88.67      -19.55    147.34 o 
 -11  19   7     2169.12     2006.50    186.89 o 
  -9  19   7      420.26      271.10    133.38 o 
  -7  19   7      804.70      811.68    140.63 o 
  -5  19   7     2634.73     2432.49    158.92 o 
  -3  19   7     1329.61     1333.85    149.88 o 
  -1  19   7     1238.61     1194.03    145.11 o 
   1  19   7      320.25       67.93    132.35 o 
   3  19   7       91.86      -81.01    170.93 o 
   5  19   7       99.95      -17.97    164.93 o 
 -16  20   7       20.16      -39.24    269.00 o 
 -14  20   7       10.30     -122.99    154.83 o 
 -12  20   7     1504.63     1792.80    177.16 o 
 -10  20   7      790.63      911.31    163.38 o 
  -8  20   7       31.63     -129.85    129.85 o 
  -6  20   7     2711.63     3040.03    180.41 o 
  -4  20   7       41.44       65.56    135.29 o 
  -2  20   7      464.74      294.71    138.85 o 
   0  20   7     1248.89     1657.48    158.42 o 
   2  20   7     1082.55     1084.85    151.08 o 
   4  20   7       33.95     -163.73    163.73 o 
 -13  21   7     1121.52     1225.48    203.88 o 
 -11  21   7       74.84     -118.44    158.92 o 
  -9  21   7     1338.20     1731.25    178.86 o 
  -7  21   7      495.50      498.60    144.28 o 
  -5  21   7     2462.12     2508.64    325.41 o 
  -3  21   7     2789.00     2929.44    209.28 o 
  -1  21   7      395.75      406.86    145.24 o 
   1  21   7      755.03      619.25    184.44 o 
  -6  22   7     1539.44     1388.39    163.02 o 
 -30   0   8     1151.04     1118.23    353.13 o 
 -28   0   8      223.11      353.13    188.33 o 
 -26   0   8      562.16      867.50    183.83 o 
 -24   0   8     2630.95     2105.45    202.59 o 
 -22   0   8      571.21      569.68    174.02 o 
 -20   0   8     2829.60     2624.60    362.93 o 
 -18   0   8     2243.82     2326.79    197.94 o 
 -16   0   8     6085.09     6143.68    221.37 o 
 -14   0   8     1012.88     1123.72    188.29 o 
 -12   0   8     2033.35     2160.82    157.88 o 
 -10   0   8     6746.37     6696.62    232.76 o 
  -8   0   8       34.95     -105.78    105.78 o 
  -6   0   8       41.23       85.43    108.07 o 
  -4   0   8    12076.37    11392.27    294.05 o 
  -2   0   8      129.93      249.39    112.13 o 
   0   0   8     1067.13      988.87    131.81 o 
   2   0   8    36592.45    35788.32    679.01 o 
   4   0   8    14421.50    13576.27    331.36 o 
   6   0   8      149.84      -53.50    150.71 o 
   8   0   8     7874.09     7052.27    310.05 o 
  10   0   8     2350.79     1815.69    333.51 o 
  12   0   8    12679.42    12148.98    427.36 o 
  14   0   8       26.70      -36.62    202.59 o 
 -29   1   8      111.66       27.16    155.91 o 
 -27   1   8      758.15      512.74    127.81 o 
 -25   1   8     5656.99     5273.99    199.84 o 
 -23   1   8     3823.59     3871.71    166.45 o 
 -21   1   8      105.30      268.15    114.64 o 
 -19   1   8      451.23      378.71    109.95 o 
 -17   1   8      170.98      266.70     83.49 o 
 -15   1   8     2462.39     2676.04    111.55 o 
 -13   1   8     1651.41     1536.91     98.86 o 
 -11   1   8      219.52      231.10     81.34 o 
  -9   1   8     1206.79     1072.83     89.48 o 
  -7   1   8     8715.17     8877.44    288.10 o 
  -5   1   8     1951.83     2010.67    102.35 o 
  -3   1   8     7836.10     7607.71    169.06 o 
  -1   1   8     8390.52     8161.36    175.83 o 
   1   1   8     5116.00     5195.10    147.76 o 
   3   1   8      254.38      140.25     82.07 o 
   5   1   8     2522.60     2610.32    139.96 o 
   7   1   8     2289.46     2321.39    144.68 o 
   9   1   8    10187.03     9245.07    250.78 o 
  11   1   8     1189.38     1249.95    142.96 o 
  13   1   8     3289.12     2616.64    189.72 o 
  15   1   8     2220.32     2368.90    179.83 o 
 -30   2   8      650.17      647.85    173.15 o 
 -28   2   8      201.15       65.39    158.63 o 
 -26   2   8       60.94     -119.99    119.99 o 
 -24   2   8        1.14     -113.02    114.64 o 
 -22   2   8       43.56       27.02    106.11 o 
 -20   2   8      395.76      539.01    114.64 o 
 -18   2   8     2669.62     2409.62    137.94 o 
 -16   2   8     4469.74     4455.64    139.53 o 
 -14   2   8     3580.41     3570.08    122.03 o 
 -12   2   8     1889.38     1718.52     99.90 o 
 -10   2   8       63.89       63.82     77.25 o 
  -8   2   8        0.11      -70.76     70.76 o 
  -6   2   8     2773.71     2929.20    113.78 o 
  -4   2   8      721.33      609.18     84.04 o 
  -2   2   8        0.49      -76.41     76.41 o 
   0   2   8      142.13      104.81     96.97 o 
   2   2   8       18.72      -78.95     78.95 o 
   4   2   8     1045.27      768.08     93.98 o 
   6   2   8      301.37      455.00    113.08 o 
   8   2   8     1087.30     1409.65    163.41 o 
  10   2   8     2211.08     1981.79    149.92 o 
  12   2   8      731.41      540.27    136.44 o 
  14   2   8       31.94      -88.96    139.96 o 
 -29   3   8     2501.49     2323.65    263.57 o 
 -27   3   8      820.71      805.52    163.99 o 
 -25   3   8      800.25      782.80    158.63 o 
 -23   3   8     1132.71     1379.45    175.56 o 
 -21   3   8     1847.78     1861.49    136.44 o 
 -19   3   8     2562.81     2434.17    141.58 o 
 -17   3   8     6267.90     6239.74    158.09 o 
 -15   3   8     1370.24     1298.75     95.79 o 
 -13   3   8     1192.16     1312.79     94.65 o 
 -11   3   8     1846.91     1989.27    101.36 o 
  -9   3   8     1633.44     1616.86     95.56 o 
  -7   3   8     4799.63     4757.72    141.84 o 
  -5   3   8     2931.31     3233.35    116.98 o 
  -3   3   8       17.73       21.97     78.63 o 
  -1   3   8     7642.83     7918.77    174.22 o 
   1   3   8     3783.87     3828.93    127.89 o 
   3   3   8     9532.03     8976.73    184.97 o 
   5   3   8      214.25      143.87     97.08 o 
   7   3   8     1993.74     2241.88    152.91 o 
   9   3   8      268.15      280.90    117.64 o 
  11   3   8     1422.63     1502.52    146.47 o 
  13   3   8        7.56      156.83    136.44 o 
  15   3   8     2002.82     1862.24    176.41 o 
 -28   4   8      975.11      882.81    234.60 o 
 -26   4   8     3929.17     4233.93    219.40 o 
 -24   4   8      350.50       36.51    144.36 o 
 -22   4   8     4426.35     4708.51    182.57 o 
 -20   4   8    11707.13    11189.82    262.31 o 
 -18   4   8        7.28      113.09    103.06 o 
 -16   4   8     8306.94     7878.88    174.30 o 
 -14   4   8     5625.99     5506.84    151.95 o 
 -12   4   8     9941.25     9818.79    195.96 o 
 -10   4   8     5804.83     5645.38    155.20 o 
  -8   4   8      517.14      500.59     89.20 o 
  -6   4   8     1885.47     1964.82    101.15 o 
  -4   4   8    22640.69    21694.11    322.36 o 
  -2   4   8     3447.59     3536.12    121.85 o 
   0   4   8     1582.34     1711.75    103.10 o 
   2   4   8     9317.57     9496.92    194.46 o 
   4   4   8     1544.82     1582.86    103.20 o 
   6   4   8     2870.60     3073.50    152.88 o 
   8   4   8     2103.27     2147.08    149.92 o 
  10   4   8     1663.02     1788.40    149.92 o 
  12   4   8      452.09      580.36    141.58 o 
  14   4   8      195.15      222.31    146.47 o 
 -29   5   8      572.59      592.97    214.68 o 
 -27   5   8     1732.52     1962.98    234.60 o 
 -25   5   8      842.91     1006.45    278.84 o 
 -23   5   8     1478.33     1505.68    209.24 o 
 -21   5   8      452.02      523.37    114.23 o 
 -19   5   8     7989.17     7663.08    216.15 o 
 -17   5   8     3679.84     3659.53    125.16 o 
 -15   5   8       34.76       46.07     93.58 o 
 -13   5   8     2282.64     2298.92    108.17 o 
 -11   5   8        5.43       23.01     76.88 o 
  -9   5   8       11.44      -35.94     75.88 o 
  -7   5   8     7219.69     7401.92    236.00 o 
  -5   5   8      451.82      460.76     85.07 o 
  -3   5   8       20.34      -23.55     78.49 o 
  -1   5   8     1324.44     1303.27     96.04 o 
   1   5   8        0.76      -81.77     81.77 o 
   3   5   8      114.05      -19.99     92.12 o 
   5   5   8        6.85      -97.75     97.75 o 
   7   5   8     1309.70     1289.54    157.05 o 
   9   5   8      345.60      413.64    124.69 o 
  11   5   8      540.19      627.56    136.44 o 
  13   5   8      762.44      742.64    151.58 o 
  15   5   8       80.40      203.78    151.02 o 
 -28   6   8       80.76      -30.83    192.73 o 
 -26   6   8        5.01      -49.41    274.65 o 
 -24   6   8     1051.09      982.61    254.72 o 
 -22   6   8       68.15       88.74    147.00 o 
 -20   6   8      965.54     1024.26    158.63 o 
 -18   6   8     3061.97     2818.77    178.39 o 
 -16   6   8       19.72      101.10     90.73 o 
 -14   6   8     1425.11     1195.01     94.99 o 
 -12   6   8      306.52      285.11     85.91 o 
 -10   6   8     3665.81     3731.84    123.84 o 
  -8   6   8       11.61      -14.91     89.96 o 
  -6   6   8      270.70      172.43     83.04 o 
  -4   6   8       15.64      113.45     78.49 o 
  -2   6   8     3858.28     3697.80    125.67 o 
   0   6   8      423.24      476.92     86.76 o 
   2   6   8      146.62       73.70     82.28 o 
   4   6   8       66.91      -83.33     83.33 o 
   6   6   8      381.55      485.70    131.72 o 
   8   6   8       27.09     -118.20    118.20 o 
  10   6   8      142.72       99.18    129.99 o 
  12   6   8       98.81      179.15    134.56 o 
  14   6   8      131.31      124.34    146.47 o 
 -27   7   8       25.76      -78.47    411.98 o 
 -25   7   8      456.41      695.04    192.73 o 
 -23   7   8     3470.62     3561.32    201.35 o 
 -21   7   8     2217.15     2426.34    178.39 o 
 -19   7   8     4796.02     5057.54    225.96 o 
 -17   7   8     4499.87     4468.22    169.79 o 
 -15   7   8      280.74      234.76     92.88 o 
 -13   7   8     9522.55     9473.16    214.30 o 
 -11   7   8     8986.33     9043.52    188.33 o 
  -9   7   8     2228.71     2294.66    108.10 o 
  -7   7   8     3009.70     3128.05    124.36 o 
  -5   7   8     1163.58     1096.37     89.01 o 
  -3   7   8     7859.02     7588.30    170.25 o 
  -1   7   8     2281.47     2584.99    133.75 o 
   1   7   8      812.40      927.23     94.88 o 
   3   7   8     2202.27     2455.19    114.40 o 
   5   7   8     1975.24     2033.40    128.59 o 
   7   7   8     1144.07     1099.23    141.58 o 
   9   7   8     4182.17     4174.41    186.36 o 
  11   7   8      406.23      470.99    139.48 o 
  13   7   8      680.83      480.02    151.58 o 
 -28   8   8      103.96     -186.89    186.89 o 
 -26   8   8     2803.87     3170.80    262.48 o 
 -24   8   8      743.47      888.15    160.58 o 
 -22   8   8      756.03      877.83    156.37 o 
 -20   8   8     4502.51     4474.86    212.81 o 
 -18   8   8      136.28       18.39    134.97 o 
 -16   8   8      978.30     1156.43    158.57 o 
 -14   8   8     4937.31     5031.54    181.52 o 
 -12   8   8      396.94      365.46     93.54 o 
 -10   8   8     4906.82     5099.97    148.06 o 
  -8   8   8     1001.29     1283.67     94.53 o 
  -6   8   8     5172.81     5057.28    142.38 o 
  -4   8   8     4071.28     4067.43    131.93 o 
  -2   8   8      157.96       54.66     80.08 o 
   0   8   8     4173.68     4462.89    137.19 o 
   2   8   8     3172.58     3379.52    123.82 o 
   4   8   8        7.75      -88.28     88.28 o 
   6   8   8     2633.73     2675.67    154.65 o 
   8   8   8      575.49      450.13    129.99 o 
  10   8   8      276.56      215.47    134.70 o 
  12   8   8     3828.11     4089.34    196.64 o 
  14   8   8       78.41       28.43    149.62 o 
 -27   9   8       75.56      184.00    200.79 o 
 -25   9   8       36.53       83.38    192.73 o 
 -23   9   8     1583.93     1402.53    166.87 o 
 -21   9   8        2.63       36.38    262.90 o 
 -19   9   8      677.58      421.81    141.27 o 
 -17   9   8       15.92      -62.35    128.34 o 
 -15   9   8     2333.75     2182.38    148.51 o 
 -13   9   8     1505.59     1309.88    108.98 o 
 -11   9   8       61.27       -1.65     90.05 o 
  -9   9   8      902.51     1024.28    104.39 o 
  -7   9   8       61.44       85.03     78.11 o 
  -5   9   8        1.22      -46.55     78.11 o 
  -3   9   8     3561.33     3552.48    122.75 o 
  -1   9   8      163.19      329.48     87.46 o 
   1   9   8     5106.18     4662.38    144.08 o 
   3   9   8     4325.05     4052.78    139.32 o 
   5   9   8      932.55      721.76    120.94 o 
   7   9   8      158.22     -122.68    122.68 o 
   9   9   8      149.96       38.13    131.55 o 
  11   9   8        6.99       48.29    139.48 o 
  13   9   8      173.09      101.16    153.30 o 
 -26  10   8      133.94      192.80    200.79 o 
 -24  10   8        4.72      147.14    194.21 o 
 -22  10   8       12.33      -81.41    142.36 o 
 -20  10   8      108.12      -67.26    196.19 o 
 -18  10   8       10.92      -21.13    133.39 o 
 -16  10   8      497.60      371.31    135.46 o 
 -14  10   8      302.24      394.62    118.83 o 
 -12  10   8      140.78      293.04    116.49 o 
 -10  10   8     1183.14     1300.58    111.04 o 
  -8  10   8      198.33       34.51     90.84 o 
  -6  10   8      421.51      525.96     95.05 o 
  -4  10   8     2854.44     3054.67    118.07 o 
  -2  10   8        2.83      -51.62    128.68 o 
   0  10   8       20.62       83.98     90.35 o 
   2  10   8     1798.51     1514.71    107.85 o 
   4  10   8     2481.17     2343.73    137.44 o 
   6  10   8     2303.27     2379.86    156.19 o 
   8  10   8     1068.77     1100.26    143.25 o 
  10  10   8      194.25      196.82    206.71 o 
  12  10   8      940.82      986.30    161.17 o 
 -25  11   8      342.83      357.56    214.68 o 
 -23  11   8      773.25     1215.17    175.69 o 
 -21  11   8       13.65       63.06    144.89 o 
 -19  11   8     3828.43     3704.03    204.80 o 
 -17  11   8     5122.08     5502.75    237.32 o 
 -15  11   8      637.03      477.18    126.95 o 
 -13  11   8     5343.04     5378.45    202.65 o 
 -11  11   8     2277.22     2307.46    150.85 o 
  -9  11   8      561.23      664.61    103.71 o 
  -7  11   8     5722.80     6151.92    182.43 o 
  -5  11   8      970.40      875.24    111.04 o 
  -3  11   8      105.54        9.96     96.51 o 
  -1  11   8     3597.18     3936.77    138.71 o 
   1  11   8      797.52      660.96    133.62 o 
   3  11   8     4981.70     4869.06    156.42 o 
   5  11   8     1032.81     1073.19    129.84 o 
   7  11   8      365.15      245.29    132.66 o 
   9  11   8     1022.65     1091.02    151.58 o 
  11  11   8      516.50      384.10    154.80 o 
 -24  12   8       46.02      251.65    200.79 o 
 -22  12   8     1840.67     1826.01    187.92 o 
 -20  12   8     2384.84     2679.71    194.85 o 
 -18  12   8     4582.11     4495.69    383.05 o 
 -16  12   8     2430.25     2369.24    183.44 o 
 -14  12   8      100.53       41.32    116.05 o 
 -12  12   8      933.22      724.37    131.06 o 
 -10  12   8     5077.64     5188.05    202.65 o 
  -8  12   8     2453.88     2661.74    168.08 o 
  -6  12   8     3519.33     3928.70    206.50 o 
  -4  12   8     4663.36     5028.44    172.98 o 
  -2  12   8      933.86      768.00     99.30 o 
   0  12   8     4856.15     5335.35    162.00 o 
   2  12   8      231.61      209.73     99.64 o 
   4  12   8     4914.43     4753.00    174.15 o 
   6  12   8     4615.54     4652.62    175.37 o 
   8  12   8     2685.27     3085.43    179.40 o 
  10  12   8       26.55      -56.59    144.70 o 
 -23  13   8      171.34      146.08    160.58 o 
 -21  13   8      566.86      706.15    169.14 o 
 -19  13   8      328.02      349.63    155.32 o 
 -17  13   8     1834.36     1540.35    175.69 o 
 -15  13   8     1967.48     1837.74    192.71 o 
 -13  13   8      316.85      192.59    124.30 o 
 -11  13   8       90.19      -43.34    137.56 o 
  -9  13   8      720.94      925.47    176.55 o 
  -7  13   8     1241.16     1191.92    150.08 o 
  -5  13   8      194.43      229.95    108.90 o 
  -3  13   8     2014.65     1990.59    131.72 o 
  -1  13   8       28.01     -106.06    106.06 o 
   1  13   8        5.38      -94.00     94.00 o 
   3  13   8      458.05      280.46    104.21 o 
   5  13   8      475.24      216.11    124.36 o 
   7  13   8      120.98     -134.03    134.03 o 
   9  13   8      533.85      179.32    146.18 o 
 -22  14   8       33.06      -31.21    196.94 o 
 -20  14   8        6.45       17.83    160.58 o 
 -18  14   8     1206.38     1010.66    172.02 o 
 -16  14   8     1592.16     1481.89    177.85 o 
 -14  14   8      548.42      549.50    139.04 o 
 -12  14   8     7646.64     7550.40    244.29 o 
 -10  14   8      121.39      -89.85    129.17 o 
  -8  14   8        3.42        9.30    126.06 o 
  -6  14   8     2378.34     2365.53    165.01 o 
  -4  14   8       52.58      143.53    144.55 o 
  -2  14   8      854.93      843.03    121.58 o 
   0  14   8     1833.36     1941.08    139.23 o 
   2  14   8     3504.46     3629.91    296.29 o 
   4  14   8      811.95      765.41    139.32 o 
   6  14   8       60.52      -62.88    125.84 o 
   8  14   8      517.25      389.79    146.18 o 
 -21  15   8     1383.07     1277.41    195.41 o 
 -19  15   8     1063.29     1004.89    184.02 o 
 -17  15   8      472.99      580.52    172.63 o 
 -15  15   8      192.31      227.06    164.24 o 
 -13  15   8     1214.96     1102.08    151.26 o 
 -11  15   8      341.45      203.68    138.75 o 
  -9  15   8     5321.61     5248.40    252.01 o 
  -7  15   8      843.93      927.08    150.87 o 
  -5  15   8      185.13      195.51    140.98 o 
  -3  15   8     3727.58     3806.46    237.86 o 
  -1  15   8     4155.95     4305.87    181.50 o 
   1  15   8      157.00      180.63    119.01 o 
   3  15   8     3099.32     3429.85    197.81 o 
   5  15   8     1368.20     1397.17    181.22 o 
   7  15   8      303.20      449.71    152.22 o 
 -20  16   8     2256.71     2116.58    206.79 o 
 -18  16   8       74.61      159.75    167.43 o 
 -16  16   8    14789.12    14766.27    607.19 o 
 -14  16   8      118.53     -157.76    157.76 o 
 -12  16   8      354.82      401.81    141.40 o 
 -10  16   8     3447.02     4082.52    396.43 o 
  -8  16   8     1460.33     1405.33    160.73 o 
  -6  16   8     1188.57     1347.89    163.99 o 
  -4  16   8      352.46      261.60    147.48 o 
  -2  16   8       21.52      -90.13    220.87 o 
   0  16   8     3385.59     3619.65    171.65 o 
   2  16   8     1423.46     1363.27    141.05 o 
   4  16   8      682.85      703.28    154.80 o 
   6  16   8     1661.32     1515.04    288.83 o 
 -19  17   8      437.68      182.32    180.52 o 
 -17  17   8        8.08     -165.86    165.86 o 
 -15  17   8      503.21      426.82    169.14 o 
 -13  17   8      844.04      674.81    175.69 o 
 -11  17   8      200.61      349.46    147.34 o 
  -9  17   8       33.63      -81.23    145.52 o 
  -7  17   8        1.21     -142.61    142.61 o 
  -5  17   8        9.66       38.23    146.18 o 
  -3  17   8      105.83      120.45    152.22 o 
  -1  17   8       11.32      -97.95    145.26 o 
   1  17   8      176.66      180.88    151.02 o 
   3  17   8     1269.42     1340.69    175.27 o 
   5  17   8       12.25      149.01    154.80 o 
 -16  18   8     6750.42     6918.49    299.62 o 
 -14  18   8      390.96      545.80    180.52 o 
 -12  18   8     2095.54     1946.96    203.25 o 
 -10  18   8      743.43     1004.37    185.78 o 
  -8  18   8      548.67      568.01    189.98 o 
  -6  18   8      653.71      732.14    162.39 o 
  -4  18   8     2484.65     2475.32    277.50 o 
  -2  18   8       62.87       38.29    164.23 o 
   0  18   8      689.00      896.97    165.56 o 
   2  18   8        5.97     -254.85    254.85 o 
 -13  19   8       58.67       27.58    175.69 o 
 -11  19   8     1524.49     1679.97    198.55 o 
  -9  19   8       45.07       16.87    155.44 o 
  -7  19   8     5426.36     6179.37    284.91 o 
  -5  19   8      246.34      221.59    160.35 o 
  -3  19   8     1284.29     1225.49    175.01 o 
  -1  19   8      748.66      819.64    192.55 o 
  -8  20   8       51.57      -26.50    158.07 o 
  -6  20   8        5.30     -147.15    181.23 o 
 -27   1   9     1265.64     1077.47    148.02 o 
 -25   1   9      567.20      459.62    133.17 o 
 -23   1   9      798.77      808.26    136.44 o 
 -21   1   9     6267.86     5916.82    213.14 o 
 -19   1   9      422.08      488.87    124.69 o 
 -17   1   9     4774.24     4631.54    148.96 o 
 -15   1   9     6567.76     6237.42    225.02 o 
 -13   1   9      206.75      136.35     90.45 o 
 -11   1   9      376.25      375.19     89.48 o 
  -9   1   9      316.16      341.89     90.45 o 
  -7   1   9      391.69      314.42     90.45 o 
  -5   1   9     1529.52     1652.42    111.55 o 
  -3   1   9    14007.66    13679.32    243.77 o 
  -1   1   9    15451.18    15092.35    259.82 o 
   1   1   9      555.17      867.85    100.56 o 
   3   1   9     2037.78     2212.31    130.90 o 
   5   1   9       27.74       10.12    118.20 o 
   7   1   9       93.51       11.16    124.69 o 
   9   1   9        0.78        5.25    131.55 o 
  11   1   9     1361.77     1558.50    166.45 o 
 -28   2   9      125.08      351.72    167.43 o 
 -26   2   9      361.84      528.74    170.22 o 
 -24   2   9     2145.04     2056.88    153.30 o 
 -22   2   9      210.48      199.58    123.05 o 
 -20   2   9     4217.82     4299.12    178.10 o 
 -18   2   9     5644.32     5488.37    157.78 o 
 -16   2   9     1185.39     1299.80    104.71 o 
 -14   2   9     9582.27     9592.52    205.37 o 
 -12   2   9      650.57      645.35     97.59 o 
 -10   2   9       51.22       50.47     86.76 o 
  -8   2   9     5945.19     5789.20    164.41 o 
  -6   2   9     3598.52     3862.82    136.91 o 
  -4   2   9     1707.70     1685.28    109.67 o 
  -2   2   9    25858.61    25317.54    371.82 o 
   0   2   9     9980.88     9887.46    206.23 o 
   2   2   9     7509.00     7265.94    194.48 o 
   4   2   9     7852.83     7786.22    236.86 o 
   6   2   9       86.25        0.78    119.99 o 
   8   2   9      343.99      400.77    133.17 o 
  10   2   9      103.52        4.20    133.17 o 
  12   2   9      562.05      237.87    153.30 o 
 -27   3   9       91.93       49.05    167.43 o 
 -25   3   9     1505.07     1735.04    274.86 o 
 -23   3   9      276.69      273.16    127.81 o 
 -21   3   9      115.46       10.53    116.27 o 
 -19   3   9      894.77      778.15    126.38 o 
 -17   3   9      299.56      268.43     93.44 o 
 -15   3   9     1700.85     1856.73    113.69 o 
 -13   3   9     1771.56     1835.97    147.69 o 
 -11   3   9     1070.88     1150.01    108.91 o 
  -9   3   9     1309.89     1322.94    103.72 o 
  -7   3   9       14.32      -81.44     87.01 o 
  -5   3   9     4008.42     4312.09    138.75 o 
  -3   3   9    11061.43    11181.38    229.57 o 
  -1   3   9      734.51      799.39    101.65 o 
   1   3   9      797.47      686.64    103.50 o 
   3   3   9      279.12      395.90    109.42 o 
   5   3   9      247.11      125.55    164.23 o 
   7   3   9     1913.38     1956.96    153.30 o 
   9   3   9      273.99      179.21    136.44 o 
  11   3   9      613.26      644.83    170.64 o 
 -26   4   9      396.14      714.46    173.15 o 
 -24   4   9       87.79      -69.40    177.85 o 
 -22   4   9      717.12      468.14    127.81 o 
 -20   4   9     3117.98     3351.86    168.10 o 
 -18   4   9      127.45      159.12     92.06 o 
 -16   4   9     9491.58     8961.44    197.02 o 
 -14   4   9      895.40      875.74    102.26 o 
 -12   4   9       21.82       75.82     91.45 o 
 -10   4   9     2045.43     1861.44    110.41 o 
  -8   4   9       39.60       79.04     86.58 o 
  -6   4   9       22.69       19.38     88.83 o 
  -4   4   9        3.80       86.28     88.09 o 
  -2   4   9     3268.82     3666.02    134.97 o 
   0   4   9     2659.04     2570.00    125.90 o 
   2   4   9      188.70      111.71     95.11 o 
   4   4   9     1033.85      915.44    133.02 o 
   6   4   9     1403.23     1386.62    146.16 o 
   8   4   9      135.31      253.28    134.70 o 
  10   4   9      982.75     1012.06    153.30 o 
 -27   5   9      558.07      597.40    212.01 o 
 -25   5   9      957.02     1106.68    178.39 o 
 -23   5   9      558.38      426.46    167.43 o 
 -21   5   9     3410.70     3224.16    204.80 o 
 -19   5   9       73.56      101.08    114.64 o 
 -17   5   9     7631.78     7330.06    219.01 o 
 -15   5   9     3830.16     3897.78    138.14 o 
 -13   5   9       74.77       68.58     91.45 o 
 -11   5   9      588.14      601.96     97.46 o 
  -9   5   9      934.85      974.66    101.15 o 
  -7   5   9      394.44      361.99     94.99 o 
  -5   5   9       90.02       71.05     89.48 o 
  -3   5   9     1288.85     1208.92    107.57 o 
  -1   5   9     2241.76     2349.95    119.28 o 
   1   5   9     3065.55     3211.56    146.29 o 
   3   5   9      271.26       68.83    105.96 o 
   5   5   9     4010.50     4119.54    184.44 o 
   7   5   9     2060.02     1922.52    175.56 o 
   9   5   9       23.97      -89.14    137.94 o 
  11   5   9       20.22      -34.95    146.47 o 
 -26   6   9      491.52      346.31    169.14 o 
 -24   6   9     2719.23     2829.43    245.11 o 
 -22   6   9     4431.19     4205.83    227.75 o 
 -20   6   9     7328.13     6796.63    344.73 o 
 -18   6   9     5521.78     5692.92    181.74 o 
 -16   6   9      332.39      147.70    105.23 o 
 -14   6   9    11274.33    11218.95    246.34 o 
 -12   6   9      624.42      587.46     95.73 o 
 -10   6   9      521.41      528.92     95.91 o 
  -8   6   9     1480.10     1864.03    144.81 o 
  -6   6   9     1228.20     1149.13    101.36 o 
  -4   6   9       55.31      -38.58     88.83 o 
  -2   6   9     8011.91     8373.82    191.08 o 
   0   6   9      874.89      889.80    103.92 o 
   2   6   9     3459.75     3543.61    135.75 o 
   4   6   9     2074.57     2163.25    154.65 o 
   6   6   9      155.76      132.12    128.15 o 
   8   6   9      658.15      441.73    143.25 o 
  10   6   9     1475.50     2057.20    173.32 o 
 -25   7   9      310.76      584.71    161.23 o 
 -23   7   9     1419.77     1208.04    172.63 o 
 -21   7   9      694.87      521.89    155.32 o 
 -19   7   9      139.93       17.44    183.83 o 
 -17   7   9     5752.69     5690.68    221.79 o 
 -15   7   9      440.18      457.96    111.54 o 
 -13   7   9     1561.14     1639.80    125.13 o 
 -11   7   9     3565.47     3663.89    138.91 o 
  -9   7   9      284.75      256.70     89.97 o 
  -7   7   9      371.37      451.56     92.06 o 
  -5   7   9     3273.71     3308.59    128.96 o 
  -3   7   9      731.15      495.39     96.07 o 
  -1   7   9     1279.57     1552.41    136.37 o 
   1   7   9      545.57      356.22     99.42 o 
   3   7   9      911.14      771.16    119.72 o 
   5   7   9      666.28      694.56    138.08 o 
   7   7   9      136.38      -23.13    144.41 o 
   9   7   9      589.55      627.37    151.58 o 
 -26   8   9       64.45     -137.33    158.57 o 
 -24   8   9       65.33      -54.29    153.76 o 
 -22   8   9        1.72      -86.45    149.13 o 
 -20   8   9      383.80      388.44    156.37 o 
 -18   8   9      172.33      -37.91    156.90 o 
 -16   8   9      462.37      317.96    126.95 o 
 -14   8   9      301.27      419.60    107.29 o 
 -12   8   9      833.89      874.73    113.24 o 
 -10   8   9      719.78      523.66    110.10 o 
  -8   8   9        3.68       20.25     85.08 o 
  -6   8   9       10.68       61.38     88.55 o 
  -4   8   9        5.33      -87.83     87.83 o 
  -2   8   9      305.89      362.46     96.07 o 
   0   8   9       89.10       66.08     97.33 o 
   2   8   9      783.01     1028.42    108.92 o 
   4   8   9      983.74      855.08    135.89 o 
   6   8   9      983.61      788.70    144.68 o 
   8   8   9      149.14      189.36    142.98 o 
  10   8   9      381.22      491.30    154.05 o 
 -25   9   9      468.55      438.42    165.15 o 
 -23   9   9      122.44      271.63    164.24 o 
 -21   9   9     4139.24     4018.10    221.37 o 
 -19   9   9     5777.16     5453.91    249.68 o 
 -17   9   9     2826.15     2811.46    168.24 o 
 -15   9   9     4051.06     4067.11    274.67 o 
 -13   9   9        0.67       17.95    102.77 o 
 -11   9   9     3069.41     3024.88    140.99 o 
  -9   9   9     2551.37     2804.02    140.99 o 
  -7   9   9      211.77      -34.35     90.39 o 
  -5   9   9     2001.26     2133.19    124.98 o 
  -3   9   9      892.12      839.98    102.39 o 
  -1   9   9      826.64      751.41    107.13 o 
   1   9   9     9626.83     9304.35    206.74 o 
   3   9   9       85.49      135.85    119.11 o 
   5   9   9     1390.15     1497.51    154.65 o 
   7   9   9     1122.85     1173.93    157.66 o 
   9   9   9      671.62      703.56    159.72 o 
 -24  10   9      749.83      814.12    180.52 o 
 -22  10   9      862.33     1012.94    183.26 o 
 -20  10   9      919.03      915.76    172.02 o 
 -18  10   9     5148.85     5329.12    251.81 o 
 -16  10   9     1863.29     1525.80    152.55 o 
 -14  10   9      857.29      894.30    161.40 o 
 -12  10   9      415.68      447.31    133.02 o 
 -10  10   9      401.11      646.62    111.04 o 
  -8  10   9     3742.31     3896.24    157.29 o 
  -6  10   9     2540.11     2422.32    138.29 o 
  -4  10   9     3440.56     3585.46    136.00 o 
  -2  10   9     4975.91     5029.89    159.74 o 
   0  10   9      400.95      318.28    102.80 o 
   2  10   9     1782.09     1835.02    146.22 o 
   4  10   9     1304.66     1373.95    136.89 o 
   6  10   9      124.91      192.63    150.08 o 
   8  10   9     3698.84     4031.77    201.46 o 
 -23  11   9      297.19      347.29    172.02 o 
 -21  11   9       14.38     -152.11    155.32 o 
 -19  11   9      543.38      267.96    220.38 o 
 -17  11   9      124.63      -68.55    146.37 o 
 -15  11   9      793.99      652.12    229.36 o 
 -13  11   9       11.19       -2.61    128.15 o 
 -11  11   9     2078.52     2239.96    215.20 o 
  -9  11   9       53.67     -101.85    101.85 o 
  -7  11   9     2189.19     2084.03    134.89 o 
  -5  11   9      298.64      276.09    114.27 o 
  -3  11   9      525.04      471.64    118.38 o 
  -1  11   9        4.74      -76.76    100.98 o 
   1  11   9     1233.07     1010.86    115.71 o 
   3  11   9      419.67      197.32    124.18 o 
   5  11   9      188.11       92.68    140.98 o 
   7  11   9      165.00     -165.96    184.28 o 
 -22  12   9       86.86     -131.13    197.37 o 
 -20  12   9      810.99      673.52    172.02 o 
 -18  12   9     1902.15     1662.88    183.44 o 
 -16  12   9       26.43      -45.94    132.66 o 
 -14  12   9     3234.27     3309.79    182.27 o 
 -12  12   9      395.15      402.75    140.96 o 
 -10  12   9     2109.29     2218.83    175.56 o 
  -8  12   9      241.39      211.06    139.96 o 
  -6  12   9      295.21      168.94    116.31 o 
  -4  12   9       88.88     -111.04    111.04 o 
  -2  12   9       48.22       62.39    116.99 o 
   0  12   9      524.02      469.99    120.03 o 
   2  12   9     1267.49     1048.56    135.77 o 
   4  12   9     1002.81     1187.25    141.18 o 
   6  12   9      235.24      286.74    149.37 o 
 -21  13   9     1610.97     1844.51    198.55 o 
 -19  13   9      142.63      393.62    172.02 o 
 -17  13   9     3835.08     3800.93    292.49 o 
 -15  13   9     3251.38     3131.56    182.57 o 
 -13  13   9      499.08      376.80    139.96 o 
 -11  13   9     2076.67     1864.00    164.59 o 
  -9  13   9     1487.04     1612.31    192.55 o 
  -7  13   9      279.32      334.46    148.02 o 
  -5  13   9     4665.34     4833.98    183.64 o 
  -3  13   9     1679.12     1776.55    149.97 o 
  -1  13   9     2404.36     2576.55    160.88 o 
   1  13   9      419.06      495.16    129.25 o 
   3  13   9       91.73     -105.51    124.36 o 
   5  13   9     1115.11     1290.23    181.22 o 
 -20  14   9      879.39      897.10    232.46 o 
 -18  14   9      113.07      110.88    165.15 o 
 -16  14   9      833.60      793.75    176.54 o 
 -14  14   9       22.08       26.42    140.96 o 
 -12  14   9     1781.75     1598.62    162.79 o 
 -10  14   9      109.35      -81.52    139.96 o 
  -8  14   9     3366.73     3278.06    196.04 o 
  -6  14   9     7464.68     7574.01    264.73 o 
  -4  14   9       54.15        1.75    148.02 o 
  -2  14   9     1915.98     2182.56    174.11 o 
   0  14   9     2299.09     2023.35    151.09 o 
   2  14   9       55.46       72.80    181.22 o 
   4  14   9      679.38      608.07    160.91 o 
 -17  15   9     1321.60     1055.32    190.70 o 
 -15  15   9      996.59      734.56    215.28 o 
 -13  15   9       19.71     -141.98    141.98 o 
 -11  15   9       58.87      -84.48    144.02 o 
  -9  15   9     1730.45     1635.20    176.15 o 
  -7  15   9      137.93      122.05    151.58 o 
  -5  15   9      122.30      138.21    156.19 o 
  -3  15   9      272.21      283.56    157.54 o 
  -1  15   9       63.42      -28.77    161.78 o 
   1  15   9      124.72       66.48    128.89 o 
 -16  16   9       24.27      -57.17    169.14 o 
 -14  16   9     2481.55     2723.12    237.86 o 
 -12  16   9        5.30       -8.90    150.85 o 
 -10  16   9      188.45      301.11    155.44 o 
  -8  16   9        9.27       -2.58    159.55 o 
  -6  16   9      197.25       62.79    206.71 o 
  -4  16   9      395.59      295.17    160.71 o 
  -2  16   9      557.53      565.31    160.71 o 
   0  16   9        7.28     -134.03    134.03 o 
 -13  17   9      229.12      127.26    160.73 o 
 -11  17   9     2842.58     2823.01    196.97 o 
  -9  17   9     1427.61     1768.07    181.46 o 
  -7  17   9        7.98     -156.19    156.19 o 
  -5  17   9     1098.20     1154.59    180.38 o 
  -3  17   9       25.70       55.96    164.38 o 
 -24   0  10     2640.25     2762.13    245.11 o 
 -22   0  10    10375.01     9304.11    376.78 o 
 -20   0  10      562.50      271.85    188.33 o 
 -18   0  10      986.91     1138.29    203.56 o 
 -16   0  10      232.93      126.80    143.75 o 
 -14   0  10     5284.83     5346.60    242.39 o 
 -12   0  10     1424.10     1647.49    167.43 o 
 -10   0  10      738.91     1041.03    155.91 o 
  -8   0  10     1632.11     1367.50    164.24 o 
  -6   0  10    26431.77    25664.44    546.41 o 
  -4   0  10       14.86       26.21    146.37 o 
  -2   0  10       76.42      -97.03    143.16 o 
   0   0  10    13655.94    13015.29    357.82 o 
   2   0  10     2946.73     3038.59    248.54 o 
   4   0  10     2012.55     2057.32    230.97 o 
   6   0  10      650.10      519.56    245.23 o 
 -25   1  10      193.71      166.43    143.25 o 
 -23   1  10      359.81      519.89    141.58 o 
 -21   1  10      787.04      681.07    143.25 o 
 -19   1  10     1382.92     1591.54    120.98 o 
 -17   1  10      333.19      364.37    104.71 o 
 -15   1  10      137.12      134.38    103.72 o 
 -13   1  10       67.06       48.86     99.42 o 
 -11   1  10      234.22      145.99    101.86 o 
  -9   1  10      163.12       36.47    102.78 o 
  -7   1  10      958.00     1197.95    116.98 o 
  -5   1  10       85.06       48.54    100.56 o 
  -3   1  10     5573.23     5766.38    175.44 o 
  -1   1  10      578.00      547.64    106.96 o 
   1   1  10      956.16      783.14    114.64 o 
   3   1  10     1076.08     1447.23    153.30 o 
   5   1  10       19.06       -3.96    155.74 o 
   7   1  10      289.14      321.53    148.02 o 
 -24   2  10       14.60     -131.55    131.55 o 
 -22   2  10        0.20      -69.63    131.55 o 
 -20   2  10      151.76      214.40    133.17 o 
 -18   2  10       41.40      213.18    108.21 o 
 -16   2  10      812.66      839.52    112.85 o 
 -14   2  10      222.80      333.81    103.72 o 
 -12   2  10      216.70      163.48    103.20 o 
 -10   2  10        1.32      -97.59     97.59 o 
  -8   2  10        1.20      -54.42     98.59 o 
  -6   2  10        0.20      -97.97     97.97 o 
  -4   2  10      110.60       88.27    102.56 o 
  -2   2  10        1.41      -81.95    131.60 o 
   0   2  10       14.89      -36.80    104.70 o 
   2   2  10       92.02       65.39    129.99 o 
   4   2  10      185.10       61.66    133.17 o 
   6   2  10        0.72       42.28    139.96 o 
 -25   3  10     2084.88     2184.69    210.64 o 
 -23   3  10      555.71      461.62    161.40 o 
 -21   3  10       14.93        1.74    129.30 o 
 -19   3  10     5740.20     5415.62    190.76 o 
 -17   3  10      133.31       43.23     99.42 o 
 -15   3  10     5983.79     5996.20    178.77 o 
 -13   3  10     3575.25     3419.17    143.58 o 
 -11   3  10      187.45      281.29    103.72 o 
  -9   3  10     6529.86     6377.13    185.89 o 
  -7   3  10      147.94       72.43    101.15 o 
  -5   3  10      357.29      412.06    102.26 o 
  -3   3  10     2924.75     3139.07    139.53 o 
  -1   3  10      564.92      362.93    127.22 o 
   1   3  10       81.22      -90.12    126.35 o 
   3   3  10     4994.07     5052.13    390.76 o 
   5   3  10        6.92     -141.58    141.58 o 
   7   3  10     1804.25     1800.34    199.52 o 
 -24   4  10        4.57       66.33    167.43 o 
 -22   4  10     3126.77     3402.35    252.34 o 
 -20   4  10       78.79      194.63    126.38 o 
 -18   4  10     1370.56     1545.80    132.73 o 
 -16   4  10     5148.44     5184.66    167.95 o 
 -14   4  10       67.80      126.37    102.26 o 
 -12   4  10     5726.31     5549.66    172.85 o 
 -10   4  10     2213.24     2343.82    130.18 o 
  -8   4  10        5.20      -97.28     97.28 o 
  -6   4  10     4753.54     4860.84    159.13 o 
  -4   4  10     9069.00     8796.33    207.07 o 
  -2   4  10      409.07      282.20    104.69 o 
   0   4  10     4709.99     4524.63    156.76 o 
   2   4  10        5.85     -128.15    128.15 o 
   4   4  10      722.19      570.25    148.00 o 
   6   4  10      529.38      380.08    149.62 o 
 -23   5  10     1114.07     1072.26    206.49 o 
 -21   5  10     1204.56     1243.88    181.77 o 
 -19   5  10     2271.44     2093.21    140.82 o 
 -17   5  10      404.71      425.92    119.18 o 
 -15   5  10     3102.70     3003.08    154.83 o 
 -13   5  10     2522.09     2588.06    132.03 o 
 -11   5  10       66.09       57.55    101.36 o 
  -9   5  10       57.24      -70.98     97.78 o 
  -7   5  10      323.37      268.45    133.06 o 
  -5   5  10      728.80      690.24    109.27 o 
  -3   5  10     1202.34     1329.76    118.79 o 
  -1   5  10      823.36      802.96    114.41 o 
   1   5  10      134.18     -110.83    110.83 o 
   3   5  10     3256.79     3289.51    179.68 o 
   5   5  10       12.91       17.08    144.04 o 
 -22   6  10      367.12      292.09    178.92 o 
 -20   6  10       53.07      -65.01    174.26 o 
 -18   6  10      620.23      617.28    142.96 o 
 -16   6  10        7.77      -77.13    113.54 o 
 -14   6  10       54.58      -25.14    112.31 o 
 -12   6  10        3.29       73.32    101.36 o 
 -10   6  10      593.08      616.34    106.45 o 
  -8   6  10     1878.03     1949.12    124.76 o 
  -6   6  10       29.97     -105.28    105.28 o 
  -4   6  10      829.80      999.55    128.01 o 
  -2   6  10      397.80      277.92    106.28 o 
   0   6  10       17.30      -79.58    104.28 o 
   2   6  10      334.69      160.86    134.70 o 
   4   6  10       14.52      -78.88    136.14 o 
   6   6  10      451.15      517.29    159.48 o 
 -23   7  10     1263.51     1338.39    183.44 o 
 -21   7  10        5.52     -104.61    160.58 o 
 -19   7  10     5711.84     5562.24    229.20 o 
 -17   7  10      253.45       70.96    139.21 o 
 -15   7  10     1690.63     1743.80    194.00 o 
 -13   7  10     1020.76      905.96    128.47 o 
 -11   7  10        3.16       26.95    118.37 o 
  -9   7  10     1373.85     1477.16    126.28 o 
  -7   7  10     5413.96     5297.63    232.61 o 
  -5   7  10       40.99       59.53    100.98 o 
  -3   7  10     1423.69     1559.00    120.98 o 
  -1   7  10       33.95     -101.38    101.38 o 
   1   7  10     3173.76     3041.66    161.26 o 
   3   7  10      587.52      539.63    148.90 o 
   5   7  10      477.91      349.57    185.86 o 
 -22   8  10     4087.16     4131.55    238.36 o 
 -20   8  10     4413.21     4083.47    235.70 o 
 -18   8  10      973.23     1046.39    253.93 o 
 -16   8  10     3191.76     3381.14    187.07 o 
 -14   8  10      675.70      704.44    124.90 o 
 -12   8  10     2499.36     2598.42    147.30 o 
 -10   8  10     3192.51     3265.66    155.14 o 
  -8   8  10       63.36     -103.82    113.33 o 
  -6   8  10     6839.71     6432.03    183.15 o 
  -4   8  10     1856.37     2000.14    126.45 o 
  -2   8  10     2304.39     2235.54    130.92 o 
   0   8  10     4031.02     3976.12    186.65 o 
   2   8  10        9.92      -73.67    126.81 o 
   4   8  10     2029.04     2106.29    174.52 o 
 -21   9  10        1.91      -76.39    158.63 o 
 -19   9  10      598.34      584.62    170.17 o 
 -17   9  10      127.75      -59.90    138.08 o 
 -15   9  10       18.98       15.56    134.70 o 
 -13   9  10      278.68      172.56    139.91 o 
 -11   9  10      100.07      -21.56    113.94 o 
  -9   9  10      102.84      -25.54    112.01 o 
  -7   9  10      782.98      886.28    193.87 o 
  -5   9  10     2672.42     2724.53    135.96 o 
  -3   9  10     1102.72      716.54    114.97 o 
  -1   9  10       11.38     -108.23    108.23 o 
   1   9  10      690.50      587.18    134.25 o 
   3   9  10       29.00     -138.89    138.89 o 
 -20  10  10      475.52      494.38    170.17 o 
 -18  10  10      330.85      395.83    148.00 o 
 -16  10  10       28.85     -144.84    155.74 o 
 -14  10  10       37.67       68.52    138.08 o 
 -12  10  10       38.40     -136.44    136.44 o 
 -10  10  10       62.44      -68.76    113.53 o 
  -8  10  10      821.46      621.94    136.74 o 
  -6  10  10      511.13      690.37    126.45 o 
  -4  10  10       23.80      -65.05    116.22 o 
  -2  10  10      137.87       32.67    159.87 o 
   0  10  10       86.38       22.05    109.20 o 
   2  10  10        4.85      -67.98    129.25 o 
 -19  11  10     2024.36     2032.97    206.26 o 
 -17  11  10       54.92      -93.43    140.96 o 
 -15  11  10     2204.37     1997.43    175.42 o 
 -13  11  10     1116.30     1144.75    158.07 o 
 -11  11  10      755.84      708.84    156.03 o 
  -9  11  10     1415.50     1313.20    164.59 o 
  -7  11  10      801.04      603.61    182.90 o 
  -5  11  10      254.32      129.24    123.26 o 
  -3  11  10     2377.43     2657.43    160.14 o 
  -1  11  10     1201.53     1231.54    144.05 o 
   1  11  10       31.21      -17.56    127.02 o 
 -18  12  10      909.47      692.23    180.52 o 
 -16  12  10     1158.66      893.32    162.79 o 
 -14  12  10        1.43     -142.61    142.61 o 
 -12  12  10       46.30     -140.96    140.96 o 
 -10  12  10     3711.13     3626.31    202.97 o 
  -8  12  10      111.00       63.57    146.18 o 
  -6  12  10     2746.28     2618.19    159.39 o 
  -4  12  10     6608.76     6881.61    324.13 o 
  -2  12  10     1344.32     1291.65    145.11 o 
   0  12  10     2645.91     2622.56    160.08 o 
 -15  13  10       58.37      279.86    156.03 o 
 -13  13  10      384.49      198.81    153.87 o 
 -11  13  10        4.22      -45.94    152.55 o 
  -9  13  10      127.20     -149.60    149.60 o 
  -7  13  10      349.19       99.32    153.30 o 
  -5  13  10     1280.78     1098.50    173.06 o 
  -3  13  10        4.58     -158.98    158.98 o 
 -12  14  10     1821.21     1698.21    177.68 o 
 -10  14  10      549.11      637.43    167.80 o 
  -8  14  10       12.19       67.11    160.99 o 
  -6  14  10      146.87      200.29    163.06 o 
 -19   1  11       43.77       -2.22    108.81 o 
 -17   1  11      214.32      363.53    115.28 o 
 -15   1  11      800.15      843.44    120.36 o 
 -13   1  11        8.23      -48.54    114.06 o 
 -11   1  11     3673.77     3907.08    233.96 o 
  -9   1  11     1699.12     1586.39    166.70 o 
  -7   1  11       86.17       33.76    110.68 o 
  -5   1  11       12.48     -111.55    111.55 o 
  -3   1  11      296.70      388.02    135.99 o 
  -1   1  11      994.36     1085.84    126.88 o 
   1   1  11      466.24      602.31    153.30 o 
 -20   2  11     1532.53     1484.35    142.00 o 
 -18   2  11     2195.07     2112.21    157.44 o 
 -16   2  11       61.11     -104.31    110.98 o 
 -14   2  11     3738.56     4071.74    165.23 o 
 -12   2  11      683.92      407.95    117.74 o 
 -10   2  11     8801.17     8824.24    220.41 o 
  -8   2  11     8193.33     7855.54    211.05 o 
  -6   2  11     1913.58     1864.21    136.37 o 
  -4   2  11     5463.15     5342.27    177.99 o 
  -2   2  11     3254.48     3087.68    159.06 o 
   0   2  11        3.57       -9.15    172.73 o 
 -19   3  11      370.37      496.21    129.85 o 
 -17   3  11     1193.33     1174.19    140.04 o 
 -15   3  11     2780.10     2678.07    190.09 o 
 -13   3  11      253.41      176.99    115.71 o 
 -11   3  11     6624.57     6387.59    222.26 o 
  -9   3  11      316.14      246.42    118.53 o 
  -7   3  11        9.23     -110.89    110.89 o 
  -5   3  11     1957.84     1903.06    136.68 o 
  -3   3  11      181.56      180.49    117.38 o 
  -1   3  11     5019.19     4846.56    171.31 o 
 -18   4  11      531.51      388.76    129.72 o 
 -16   4  11     1430.53     1391.47    142.84 o 
 -14   4  11      290.81      506.79    117.59 o 
 -12   4  11     2099.09     2087.71    138.63 o 
 -10   4  11     2851.94     2868.86    151.30 o 
  -8   4  11        1.89      -49.25    112.17 o 
  -6   4  11        2.90      -67.57    111.64 o 
  -4   4  11      305.90       50.99    113.55 o 
  -2   4  11      822.20      893.32    127.20 o 
   0   4  11       80.66      -73.50    142.98 o 
 -19   5  11       36.30      152.99    148.92 o 
 -17   5  11     2527.98     2339.08    156.51 o 
 -15   5  11       41.07     -106.17    122.59 o 
 -13   5  11      612.99      708.04    133.88 o 
 -11   5  11     2028.43     1928.64    135.75 o 
  -9   5  11      367.58      392.06    116.98 o 
  -7   5  11     2056.98     2137.49    138.46 o 
  -5   5  11      645.22      563.96    122.14 o 
  -3   5  11        3.87     -111.86    111.86 o 
  -1   5  11      925.78      909.60    141.45 o 
 -18   6  11      795.35      663.34    160.73 o 
 -16   6  11     1630.89     1541.14    145.34 o 
 -14   6  11     3234.26     3525.67    211.32 o 
 -12   6  11      178.76      154.92    127.46 o 
 -10   6  11     3520.68     3815.68    159.31 o 
  -8   6  11     2853.21     2751.73    147.62 o 
  -6   6  11       74.43      -64.11    123.26 o 
  -4   6  11     2642.61     2714.58    144.44 o 
  -2   6  11      947.41      809.10    122.61 o 
 -17   7  11     2079.82     2072.15    182.27 o 
 -15   7  11        6.58      -45.44    203.88 o 
 -13   7  11      937.77      960.36    138.29 o 
 -11   7  11        5.80       26.11    124.36 o 
  -9   7  11      114.58      109.44    175.43 o 
  -7   7  11       46.38       78.96    112.47 o 
  -5   7  11        7.31     -110.98    110.98 o 
  -3   7  11      205.59      285.11    178.39 o 
 -16   8  11      415.29      348.50    150.85 o 
 -14   8  11       35.81      -42.84    146.47 o 
 -12   8  11      207.02       67.45    128.22 o 
 -10   8  11      335.99      354.44    132.33 o 
  -8   8  11     1228.97     1084.53    142.35 o 
  -6   8  11       21.15      157.94    133.37 o 
  -4   8  11      251.11      161.05    116.48 o 
 -13   9  11      618.54      590.74    158.07 o 
 -11   9  11     1118.24     1356.99    144.27 o 
  -9   9  11      110.85      175.46    162.72 o 
  -7   9  11     5350.07     5386.20    203.95 o 
                                                 
